# Supplementary material for: Transcriptome analysis of xa5-mediated resistance to bacterial leaf streak in rice (Oryza sativa L.)
Source: Sci Rep. 2020 Nov 10;10:19439. doi: 10.1038/s41598-020-74515-w (PMC7656458; doi:10.1038/s41598-020-74515-w)
Supplement: Supplementary file 1 — Supplementary Information 1. [file 41598_2020_74515_MOESM1_ESM.xlsx]

## Sheet: Table S2
Supplemental Table S2 Differentially expressed genes between Xa5-RNAi mock and wild-type MH86 mock (C1: XRM vs. WTM) identified with the criteria of FDR £ 0.01 and the absolute value of |log2(fold change)| ³ 2
gene_id	WTM-1	WTM-2	WTM-3	XRM-1	XRM-2	XRM-3	logFC	logCPM	LR	P-Value	FDR	Storey_qvalue	DE
LOC_Os11g47140	0.058815	0.037773	0.018402	47.8574	68.2006	65.5018	10.6767	5.7756	669.403	1.34698e-147	2.58283e-143	1.32811e-143	up-regulated
LOC_Os02g09670	0	0	0	7.01491	6.85143	6.09854	13.1172	2.43021	348.07	1.11561e-77	1.06959e-73	5.4999e-74	up-regulated
LOC_Os11g46900	0	0	0	2.59423	4.00338	3.72665	12.384	1.68001	289.669	5.8716e-65	3.75293e-61	1.92979e-61	up-regulated
LOC_Os05g50390	0	0	0	4.95753	3.65352	4.44671	11.4972	2.64215	233.086	1.26608e-52	6.06929e-49	3.12088e-49	up-regulated
LOC_Os11g42100	0	0	0	1.80611	1.46106	1.37015	11.0848	0.997991	188.854	5.65429e-43	2.16842e-39	1.11502e-39	up-regulated
LOC_Os02g53240	2.1588	1.62313	0.977281	168.324	134.912	147.611	6.78317	5.78134	185.012	3.90174e-42	1.0688e-38	5.49584e-39	up-regulated
LOC_Os11g46880	0	0	0	1.11644	1.15004	0.986841	10.7556	-0.190392	179.127	7.51578e-41	1.80144e-37	9.26314e-38	up-regulated
LOC_Os11g46980	0	0	0	0.550466	1.49299	1.142	11.39	0.313726	160.337	9.55158e-37	1.66501e-33	8.56164e-34	up-regulated
LOC_Os07g26100	0.046846	0.077225	0.016776	6.90693	6.25286	6.2137	7.23264	3.10408	155.475	1.10257e-35	1.76181e-32	9.05938e-33	up-regulated
LOC_Os01g65240	0	0	0	0.594651	1.02828	0.785331	9.99511	-1.08437	135.151	3.05948e-31	3.97543e-28	2.0442e-28	up-regulated
LOC_Os11g10090	0.020348	0	0	0.947446	2.48006	1.97273	8.00534	0.251384	133.649	6.52036e-31	7.35459e-28	3.78179e-28	up-regulated
LOC_Os09g15060	0	0	0.031952	2.26501	2.60012	2.43317	7.46555	-0.198729	131.049	2.416e-30	2.57371e-27	1.32342e-27	up-regulated
LOC_Os05g13380	0	0	0	0.453142	0.552309	0.576404	9.51587	-0.463107	126.027	3.03344e-29	3.06138e-26	1.57419e-26	up-regulated
LOC_Os07g01904	4.68544	5.61094	4.08105	29.5119	38.0655	30.9525	2.9974	6.05264	125.206	4.58722e-29	4.398e-26	2.26149e-26	up-regulated
LOC_Os11g42890	0.027115	0.060975	0.120825	2.49314	3.12431	2.3449	5.47819	0.386241	118.906	1.09805e-27	1.00263e-24	5.15559e-25	up-regulated
LOC_Os09g32670	1.65483	2.07595	2.02292	8.85225	11.317	15.5656	2.86407	4.58028	113.492	1.68385e-26	1.46763e-23	7.54668e-24	up-regulated
LOC_Os12g44050	0.224841	0.191609	0.16086	9.13642	6.06406	6.36321	5.4663	3.0418	104.233	1.79825e-24	1.37926e-21	7.09227e-22	up-regulated
LOC_Os03g16960	0.296946	0.10866	0.159335	6.28555	6.32322	5.87875	5.21224	2.26206	102.663	3.97337e-24	2.93036e-21	1.50681e-21	up-regulated
LOC_Os04g52790	0	0	0	3.43861	3.07	1.436	10.0157	0.0159533	102.067	5.36685e-24	3.81145e-21	1.95988e-21	up-regulated
LOC_Os11g42480	0	0	0	0.806559	0.631261	0.700182	9.4878	0.366013	99.212	2.26866e-23	1.45005e-20	7.45627e-21	up-regulated
LOC_Os01g49750	0.127106	0.257943	0.052063	8.31855	6.32817	5.02979	5.68842	2.55281	98.7767	2.82646e-23	1.7483e-20	8.98991e-21	up-regulated
LOC_Os12g24790	0	0.011281	0.045083	1.19426	2.32376	1.75223	6.66529	1.39087	96.0921	1.09663e-22	6.57124e-20	3.37898e-20	up-regulated
LOC_Os07g24830	5.72968	5.29049	11.2558	80.5524	59.1484	97.168	3.68448	4.18804	95.6238	1.3893e-22	8.07265e-20	4.15102e-20	up-regulated
LOC_Os10g39190	0.562277	0.3446	0.232326	5.65708	4.68293	6.04539	4.03704	1.57197	93.9227	3.28084e-22	1.8503e-19	9.51439e-20	up-regulated
LOC_Os06g35520	1.90323	1.537	2.13632	9.83848	9.11229	12.0813	2.71724	3.22925	93.5135	4.03448e-22	2.21032e-19	1.13656e-19	up-regulated
LOC_Os07g10850	0.043948	0.020839	0.012052	0.419683	0.84677	0.634688	4.70657	0.260913	91.9195	9.02759e-22	4.80845e-19	2.47254e-19	up-regulated
LOC_Os07g47400	1.51341	0.679339	1.43712	9.6881	22.4714	12.7186	3.7997	5.44635	88.0185	6.48454e-21	3.36057e-18	1.72803e-18	up-regulated
LOC_Os02g10450	0.420432	0.564252	0.577948	2.51805	3.95781	4.04916	2.9625	2.80509	82.2989	1.16986e-19	5.60799e-17	2.88368e-17	up-regulated
LOC_Os07g47390	0.684629	0.905002	0.546034	4.9204	6.21541	4.4996	3.0792	3.93293	81.8998	1.43161e-19	6.69542e-17	3.44284e-17	up-regulated
LOC_Os08g34300	0.046824	0.054269	0.14196	1.3386	3.49456	2.35477	5.08122	1.9093	78.2998	8.85312e-19	4.04187e-16	2.07836e-16	up-regulated
LOC_Os06g49760	6.54764	5.80125	8.87773	51.9739	43.6231	58.9706	3.11999	6.02367	76.7771	1.91384e-18	8.313e-16	4.27461e-16	up-regulated
LOC_Os06g09340	0.695511	0.453851	0.213184	11.6002	6.20796	6.54449	4.39313	4.2635	76.7392	1.9509e-18	8.313e-16	4.27461e-16	up-regulated
LOC_Os03g49830	2.75275	2.29933	2.51089	8.70728	12.5848	10.5497	2.28345	4.76658	75.8001	3.13884e-18	1.30842e-15	6.72799e-16	up-regulated
LOC_Os06g43350	1.80961	1.04324	1.06696	8.29801	7.13835	14.3868	3.14371	4.29591	75.3252	3.99224e-18	1.62875e-15	8.37517e-16	up-regulated
LOC_Os10g30620	0	0.049134	0	3.36396	1.64538	2.24816	7.31042	1.00848	74.503	6.05458e-18	2.41868e-15	1.2437e-15	up-regulated
LOC_Os07g13870	0.061514	0.111365	0.189611	1.79281	2.08627	2.42231	4.35915	0.663052	70.0952	5.65092e-17	2.21136e-14	1.1371e-14	up-regulated
LOC_Os02g06630	0.055862	0.022093	0.118003	1.49335	2.07624	1.66294	4.93031	0.226456	69.7519	6.72516e-17	2.52853e-14	1.30019e-14	up-regulated
LOC_Os10g34790	1.32929	1.2255	1.83411	5.54491	6.87539	5.90358	2.29363	3.19266	69.6462	7.09542e-17	2.61644e-14	1.34539e-14	up-regulated
LOC_Os04g25650	0.894342	0.621064	0.821869	6.72403	4.23372	5.79148	3.09443	2.68734	68.6448	1.17893e-16	4.18631e-14	2.15263e-14	up-regulated
LOC_Os03g22210	6.46619	4.56852	4.91512	15.9074	23.3858	28.944	2.29889	4.62856	67.8455	1.76818e-16	6.16454e-14	3.16985e-14	up-regulated
LOC_Os10g40600	2.22955	2.00559	2.17764	6.86556	8.37595	8.89883	2.13527	4.60088	67.7351	1.87003e-16	6.40319e-14	3.29257e-14	up-regulated
LOC_Os07g44130	3.95153	2.66099	2.73767	15.3466	15.1945	12.4442	2.42423	3.85483	66.8869	2.87535e-16	9.67277e-14	4.97381e-14	up-regulated
LOC_Os04g34180	0.948635	0.905892	1.39197	11.1752	11.491	14.3031	3.74819	4.10831	66.0948	4.29748e-16	1.42076e-13	7.30567e-14	up-regulated
LOC_Os12g14440	35.8633	65.2874	54.6085	1313.57	1259.43	364.198	4.50246	8.92631	65.2011	6.76315e-16	2.19802e-13	1.13024e-13	up-regulated
LOC_Os08g31760	1.06893	1.31421	1.19094	5.14342	4.82475	6.05914	2.40893	3.09753	64.8565	8.05555e-16	2.57442e-13	1.32379e-13	up-regulated
LOC_Os01g11010	0.09424	0.022216	0.081443	0.817264	0.617827	1.2444	3.92565	0.90829	64.2097	1.11859e-15	3.51623e-13	1.80807e-13	up-regulated
LOC_Os11g43410	0.016323	0.093691	0.067294	0.653233	1.09163	1.07425	4.20286	0.00797997	63.8185	1.36426e-15	4.2193e-13	2.1696e-13	up-regulated
LOC_Os08g09110	3.07521	1.70715	2.17319	7.63221	10.4682	13.5573	2.38643	5.11905	63.7776	1.39287e-15	4.2394e-13	2.17993e-13	up-regulated
LOC_Os01g68269	8.57169	4.57866	12.1955	35.8463	55.238	38.7234	2.57602	6.21057	63.0687	1.99622e-15	5.98086e-13	3.07541e-13	up-regulated
LOC_Os01g03340	3.04089	5.51415	4.38905	50.572	31.8211	21.8383	3.29919	5.63035	62.8569	2.22283e-15	6.55736e-13	3.37185e-13	up-regulated
LOC_Os01g71350	2.3695	2.62985	2.33713	17.8318	9.43163	18.8033	2.91787	4.25615	62.7129	2.39143e-15	6.94783e-13	3.57263e-13	up-regulated
LOC_Os11g45820	0.310047	0.194429	0.083166	5.43208	6.15233	4.52903	4.92223	1.97536	60.586	7.04319e-15	1.95729e-12	1.00646e-12	up-regulated
LOC_Os01g70730	2.39957	1.51566	3.21189	8.45959	17.5363	10.5659	2.55577	3.20587	60.2413	8.3914e-15	2.29864e-12	1.18198e-12	up-regulated
LOC_Os06g50950	1.44217	1.21683	2.1697	5.41509	8.34886	7.4334	2.35307	3.4027	60.2057	8.54435e-15	2.30758e-12	1.18657e-12	up-regulated
LOC_Os06g20150	7.43764	6.2001	5.99339	17.9152	22.421	35.1819	2.15769	5.33817	59.2916	1.35953e-14	3.54104e-12	1.82083e-12	up-regulated
LOC_Os06g21690	0.500402	0.45521	0.836798	2.40098	3.26469	2.51151	2.40878	2.31864	59.2815	1.36656e-14	3.54104e-12	1.82083e-12	up-regulated
LOC_Os01g38580	0.77133	1.19161	1.01197	4.25973	8.21698	4.1486	2.68415	3.53262	57.2004	3.93587e-14	1.00627e-11	5.17433e-12	up-regulated
LOC_Os01g64310	0.551483	0.414221	0.685035	2.02931	2.57487	3.23914	2.47044	1.83904	57.0522	4.244e-14	1.07077e-11	5.50599e-12	up-regulated
LOC_Os06g49350	0.009475	0.006842	0	0.492024	1.28373	0.720938	7.20711	0.742961	56.0299	7.13769e-14	1.75468e-11	9.02271e-12	up-regulated
LOC_Os03g27120	88.9335	61.6954	156.002	406.5	672.704	437.062	2.53099	9.77564	55.7103	8.39792e-14	2.03836e-11	1.04814e-11	up-regulated
LOC_Os05g33160	0.037346	0.041273	0	2.64845	0.786565	1.84952	6.27224	0.108457	54.6399	1.44763e-13	3.42695e-11	1.76217e-11	up-regulated
LOC_Os07g35480	0.0372285	0.221916	0.179784	1.86215	1.60105	1.93426	3.87728	1.37602	54.1781	1.83121e-13	4.23054e-11	2.17538e-11	up-regulated
LOC_Os07g46930	0.034954	0	0	0.820394	0.500194	0.606665	5.82426	-0.0769284	53.7359	2.29331e-13	5.23503e-11	2.6919e-11	up-regulated
LOC_Os01g20980	0.670742	0.600924	0.989316	8.52764	5.56984	6.77148	3.47869	3.07613	53.6729	2.36808e-13	5.34211e-11	2.74696e-11	up-regulated
LOC_Os09g21180	8.02144	4.99839	6.58744	22.3597	27.9566	20.5274	2.06674	5.00572	53.2771	2.8967e-13	6.45862e-11	3.32108e-11	up-regulated
LOC_Os06g30370	5.37899	3.76569	8.70105	23.6123	51.974	33.0363	2.80837	5.47517	52.8231	3.64989e-13	8.04445e-11	4.13652e-11	up-regulated
LOC_Os01g31210	0.218012	0	0	2.34208	2.77608	3.63449	5.33585	0.255744	52.4706	4.36742e-13	9.40958e-11	4.83848e-11	up-regulated
LOC_Os07g09190	4.20119	3.42463	2.77279	18.9234	13.0334	14.1061	2.39461	4.75531	52.2658	4.84734e-13	1.03275e-10	5.3105e-11	up-regulated
LOC_Os07g37690	0.378493	0.146494	0.285894	1.22552	2.22378	1.50746	2.78657	1.76368	52.1399	5.16843e-13	1.08906e-10	5.60005e-11	up-regulated
LOC_Os03g19090	2.58436	2.09591	2.42091	11.1499	9.01827	13.053	2.46966	4.24	51.5964	6.81662e-13	1.42075e-10	7.3056e-11	up-regulated
LOC_Os11g45750	0.1661	0.124379	0.10881	0.551254	1.44782	1.05419	3.09378	0.960493	51.2619	8.0829e-13	1.66655e-10	8.56956e-11	up-regulated
LOC_Os12g05290	0.013144	0.023572	0.069742	0.27604	0.838314	0.506775	4.08828	-0.160264	51.042	9.04111e-13	1.84429e-10	9.48349e-11	up-regulated
LOC_Os02g36210	0.515264	0.458545	1.24774	2.74817	4.46302	6.88834	2.90278	3.21503	50.7792	1.03366e-12	2.08636e-10	1.07282e-10	up-regulated
LOC_Os04g12600	0.078698	0.19538	0.339491	1.59439	1.36432	2.10461	3.30152	1.02869	50.5345	1.17086e-12	2.33867e-10	1.20256e-10	up-regulated
LOC_Os07g25050	1.82745	1.06021	3.54148	28.1342	24.086	29.8908	3.92235	2.01459	50.4963	1.19388e-12	2.36006e-10	1.21356e-10	up-regulated
LOC_Os09g28500	18.6373	14.5877	13.9443	77.4794	94.7063	40.443	2.38778	7.04648	50.2327	1.36555e-12	2.67188e-10	1.3739e-10	up-regulated
LOC_Os11g44990	0	0.030976	0.042058	1.57939	2.2082	1.36155	6.30935	0.813609	50.0771	1.47824e-12	2.86316e-10	1.47226e-10	up-regulated
LOC_Os08g13250	0.449946	0.396952	0.266321	2.31739	1.79828	1.85592	2.64852	1.08631	50.0105	1.52928e-12	2.93239e-10	1.50786e-10	up-regulated
LOC_Os07g06860	9.07727	5.88312	5.33474	18.8475	35.1016	41.5656	2.41613	6.10847	49.8763	1.63754e-12	3.1089e-10	1.59862e-10	up-regulated
LOC_Os01g71840	0.014087	0	0	0.172027	0.52027	0.375894	6.24143	-0.100873	49.8452	1.66368e-12	3.12756e-10	1.60821e-10	up-regulated
LOC_Os11g45050	0.025278	0.011087	0.077769	0.335031	0.664184	0.371422	3.71263	-0.840827	49.1694	2.3479e-12	4.37097e-10	2.24759e-10	up-regulated
LOC_Os01g04050	55.2133	81.4592	80.4386	383.048	367.264	244.542	2.45484	6.98995	48.5565	3.20912e-12	5.91681e-10	3.04247e-10	up-regulated
LOC_Os07g42730	38.9405	15.6688	39.8769	137.291	169.692	112.985	2.37215	7.58961	48.0561	4.142e-12	7.49273e-10	3.85282e-10	up-regulated
LOC_Os06g11720	0.872731	0.631319	0.343353	2.79913	2.8667	4.66183	2.68024	3.23833	47.7393	4.86833e-12	8.56424e-10	4.4038e-10	up-regulated
LOC_Os04g48490	0.198469	0.163383	0.305944	0.755297	1.15683	1.44004	2.55177	2.07617	47.4488	5.64604e-12	9.7534e-10	5.01528e-10	up-regulated
LOC_Os06g01966	0	0.031821	0.031108	0.154954	0.606066	0.788673	4.4856	-0.118713	46.875	7.56625e-12	1.28392e-09	6.60202e-10	up-regulated
LOC_Os11g10800	1.55305	1.29488	1.43881	6.51111	4.72778	6.11072	2.26187	2.56969	46.0746	1.13835e-11	1.86564e-09	9.59326e-10	up-regulated
LOC_Os12g43140	0.153674	0.065442	0.129941	1.71869	0.857769	1.65415	3.81528	-0.413758	45.7279	1.35876e-11	2.18943e-09	1.12582e-09	up-regulated
LOC_Os01g63980	1.0938	1.30482	1.16587	7.34804	5.14396	7.76145	2.76299	3.74402	45.2538	1.73088e-11	2.74295e-09	1.41045e-09	up-regulated
LOC_Os07g28340	1.57351	1.69454	1.62552	6.71677	5.9283	6.05663	2.17141	1.0357	45.1545	1.82089e-11	2.83867e-09	1.45967e-09	up-regulated
LOC_Os03g28260	3.67905	1.59858	3.33046	12.0354	24.0201	11.1617	2.62797	2.16536	45.1338	1.84025e-11	2.84572e-09	1.46329e-09	up-regulated
LOC_Os11g44950	0.327165	0.257432	0.254352	1.04578	1.01769	1.31301	2.23064	0.977787	45.0358	1.93465e-11	2.96775e-09	1.52604e-09	up-regulated
LOC_Os07g29760	0.051002	0.167965	0.164199	0.513129	0.83903	0.753446	2.69538	0.630646	44.4099	2.66343e-11	4.02136e-09	2.06782e-09	up-regulated
LOC_Os08g07550	0.158455	0.144956	0.675621	3.0677	3.35484	3.53519	3.57693	0.406423	44.2192	2.93594e-11	4.33051e-09	2.22678e-09	up-regulated
LOC_Os04g44354	0.148883	0.14452	0.192479	0.753498	0.74505	0.60397	2.35189	1.79753	42.431	7.32189e-11	1.0248e-08	5.26959e-09	up-regulated
LOC_Os04g56170	0.368328	0.294382	0.562303	1.29824	1.58287	1.61174	2.10491	1.37082	42.4107	7.39852e-11	1.02802e-08	5.28616e-09	up-regulated
LOC_Os01g37460	9.25977	4.11196	7.16902	45.4175	75.6124	18.41	2.94932	6.10231	42.183	8.31197e-11	1.14663e-08	5.89608e-09	up-regulated
LOC_Os07g46846	3.0872	2.64163	2.84684	9.20938	7.12978	14.5496	2.08975	4.32503	41.9155	9.53047e-11	1.30533e-08	6.71213e-09	up-regulated
LOC_Os11g06150	2.21137	2.32232	4.61749	16.3803	13.86	25.792	2.88069	4.09228	41.2439	1.34371e-10	1.80179e-08	9.26494e-09	up-regulated
LOC_Os11g09020	1.07336	1.14407	1.71191	4.06041	7.85622	3.57317	2.18721	3.21204	40.9528	1.55949e-10	2.07492e-08	1.06694e-08	up-regulated
LOC_Os02g07400	0.451726	0.538998	0.31421	1.21073	1.98375	2.32385	2.27512	2.64721	40.9285	1.579e-10	2.07492e-08	1.06694e-08	up-regulated
LOC_Os02g36264	0.482689	0.355871	0.574445	1.08765	2.08425	2.1491	2.11236	1.7313	40.9275	1.57986e-10	2.07492e-08	1.06694e-08	up-regulated
LOC_Os08g36920	0.204757	0.160886	0.079904	2.3275	1.60923	1.20114	3.75523	-0.568537	40.4919	1.97429e-10	2.5579e-08	1.3153e-08	up-regulated
LOC_Os12g41660	0.931603	0.999021	1.20017	3.15494	3.01765	6.55828	2.26441	2.77787	40.0164	2.51833e-10	3.21927e-08	1.65538e-08	up-regulated
LOC_Os02g18515	0	0	0.059294	0.554985	0.69791	0.740492	5.30607	-0.845423	39.9169	2.64996e-10	3.34296e-08	1.71898e-08	up-regulated
LOC_Os01g16200	0.19703	0.168469	0.173619	2.95821	1.00209	1.95635	3.72844	1.36897	39.8764	2.70551e-10	3.39072e-08	1.74354e-08	up-regulated
LOC_Os06g17250	1.14753	0.825775	0.850268	4.20007	2.55717	3.52956	2.11369	2.49218	39.7022	2.9579e-10	3.65921e-08	1.88159e-08	up-regulated
LOC_Os01g41420	0.4179	0.871602	0.387049	6.35646	3.30213	2.82515	3.18152	1.92321	39.6366	3.05889e-10	3.73977e-08	1.92302e-08	up-regulated
LOC_Os11g29960	0.293481	0.096247	0.199938	0.800044	1.63848	1.48821	2.88457	0.429786	39.6034	3.11147e-10	3.77611e-08	1.94171e-08	up-regulated
LOC_Os07g46870	0.913649	0.361814	1.22729	5.16805	2.91161	6.3365	2.78004	2.98328	39.482	3.31103e-10	3.94342e-08	2.02774e-08	up-regulated
LOC_Os08g17500	8.9317	4.35273	6.46045	25.6977	17.5226	31.1251	2.15016	5.8097	39.4531	3.36039e-10	3.9775e-08	2.04526e-08	up-regulated
LOC_Os09g25100	3.81314	4.52983	1.71574	13.4071	11.6995	15.8428	2.25213	5.24076	39.3352	3.56948e-10	4.17346e-08	2.14603e-08	up-regulated
LOC_Os12g39360	2.21951	2.19352	3.05323	5.84924	9.69971	12.6251	2.13502	5.23969	39.1873	3.8503e-10	4.47452e-08	2.30083e-08	up-regulated
LOC_Os12g36210	2.86759	3.75936	2.65077	13.9594	12.9026	8.90254	2.19027	2.18517	38.6415	5.09233e-10	5.81223e-08	2.9887e-08	up-regulated
LOC_Os04g25060	0.247953	0.076651	0.32393	1.75582	1.26071	1.51117	3.03729	0.536698	38.5006	5.4736e-10	6.21043e-08	3.19345e-08	up-regulated
LOC_Os02g36830	0.580353	0.425458	0.81452	1.97674	1.64823	2.95002	2.09854	2.63271	38.3453	5.92694e-10	6.60751e-08	3.39763e-08	up-regulated
LOC_Os12g25490	1.46935	2.12078	1.74617	13.5028	10.7492	6.51509	2.79203	3.08435	38.1015	6.71569e-10	7.35848e-08	3.78379e-08	up-regulated
LOC_Os09g27820	0.546082	1.15859	1.06465	2.93284	4.20457	7.59388	2.64844	3.13374	37.7821	7.91056e-10	8.52163e-08	4.38189e-08	up-regulated
LOC_Os12g13030	1.06642	0.234644	1.18138	6.74645	11.0043	6.42816	3.46881	2.15459	37.3017	1.01196e-09	1.08404e-07	5.57425e-08	up-regulated
LOC_Os10g13850	1.4127	2.62121	2.20573	5.87395	8.64932	14.6478	2.45392	3.52466	37.1851	1.07434e-09	1.14447e-07	5.88495e-08	up-regulated
LOC_Os09g30250	0.24118	0.188419	0.368961	1.13038	1.02874	1.87842	2.57849	2.09571	36.8793	1.25673e-09	1.33137e-07	6.84602e-08	up-regulated
LOC_Os01g42900	0.511296	1.04362	0.351574	2.99983	2.88098	5.01682	2.74599	2.76472	36.8511	1.27507e-09	1.34173e-07	6.89928e-08	up-regulated
LOC_Os10g22520	0.331817	0.376115	0.586939	1.34987	1.80222	1.47903	2.07562	1.05403	36.8228	1.29367e-09	1.34816e-07	6.93234e-08	up-regulated
LOC_Os07g26150	0	0	0	1.58181	9.49976	0.42089	9.23931	0.241521	36.4908	1.53388e-09	1.58984e-07	8.17509e-08	up-regulated
LOC_Os04g09920	0.340887	0.377917	0.616258	1.9625	1.23481	2.37272	2.33295	1.78287	36.4191	1.59137e-09	1.63252e-07	8.39453e-08	up-regulated
LOC_Os11g33394	1.54139	1.9433	1.04745	6.04194	4.5315	4.89299	2.01817	3.4167	35.8827	2.09564e-09	2.09291e-07	1.07619e-07	up-regulated
LOC_Os11g43520	0.067467	0.22368	0.728639	2.87487	5.81186	2.80291	3.71078	1.24921	35.4961	2.55557e-09	2.50015e-07	1.2856e-07	up-regulated
LOC_Os02g46830	4.20266	4.65596	5.52558	20.4221	14.9033	17.1642	2.13438	3.94073	35.3802	2.71232e-09	2.64004e-07	1.35753e-07	up-regulated
LOC_Os06g51060	1.89189	1.53682	2.21277	10.081	6.16118	9.45511	2.45479	3.55096	35.2271	2.93405e-09	2.82715e-07	1.45375e-07	up-regulated
LOC_Os10g02880	2.15687	4.39991	1.29394	11.4858	14.6344	11.6606	2.48707	4.01446	35.0705	3.17987e-09	3.00414e-07	1.54475e-07	up-regulated
LOC_Os02g08230	0.709756	1.11294	0.973189	2.80499	2.86407	5.20135	2.20199	2.90814	35.0701	3.1804e-09	3.00414e-07	1.54475e-07	up-regulated
LOC_Os12g09770	1.46556	0.462793	0.544213	3.81979	4.44374	7.05997	2.81112	2.16388	34.6095	4.02938e-09	3.75065e-07	1.92862e-07	up-regulated
LOC_Os08g01670	1.4826	0.850075	1.806	4.54537	4.2371	6.97076	2.16834	3.26273	34.226	4.90691e-09	4.41737e-07	2.27145e-07	up-regulated
LOC_Os03g39870	0.250047	0.04937	0.048262	1.15776	1.33993	1.11952	3.53236	1.38312	34.058	5.34928e-09	4.74872e-07	2.44183e-07	up-regulated
LOC_Os11g45295	0.683388	0.718072	0.816377	2.87532	2.62451	2.88138	2.15854	0.818266	34.0336	5.41693e-09	4.78453e-07	2.46025e-07	up-regulated
LOC_Os03g63390	12.237	7.21748	19.9234	78.5055	78.2186	84.8091	2.8692	5.59427	33.808	6.0829e-09	5.27781e-07	2.71389e-07	up-regulated
LOC_Os05g01370	0.111496	0.133984	0.436065	1.02021	1.66491	2.29464	3.07329	0.335477	33.5476	6.95427e-09	5.97974e-07	3.07483e-07	up-regulated
LOC_Os07g46840	1.10012	0.992857	0.7584	3.58103	2.41779	4.8213	2.16306	2.3209	33.4987	7.13103e-09	6.07722e-07	3.12496e-07	up-regulated
LOC_Os11g18110	0.833112	0.851364	1.50043	3.1515	3.13528	6.24633	2.22771	2.34317	32.9863	9.28127e-09	7.70426e-07	3.96159e-07	up-regulated
LOC_Os03g54130	0.952875	1.2337	1.38677	3.79508	7.64779	2.52529	2.1679	2.56164	32.744	1.05129e-08	8.68902e-07	4.46796e-07	up-regulated
LOC_Os09g20000	4.05376	1.91466	2.6893	12.3123	10.0107	8.84714	2.07734	3.26719	32.2087	1.38468e-08	1.11093e-06	5.71251e-07	up-regulated
LOC_Os11g28940	0.662757	0.152237	0.32753	2.16178	3.81212	2.38404	3.02229	0.174727	32.0203	1.5257e-08	1.20392e-06	6.19066e-07	up-regulated
LOC_Os03g05560	0.416588	0.274955	0.125715	1.10929	1.29747	1.42526	2.41733	1.4861	31.9103	1.6146e-08	1.26885e-06	6.52452e-07	up-regulated
LOC_Os02g07380	0.084718	0.03852	0.00722	0.216927	0.601753	0.46179	3.36766	1.56725	31.3583	2.1454e-08	1.65213e-06	8.49537e-07	up-regulated
LOC_Os07g42970	0.431332	0.309054	0.21101	1.24826	1.25512	2.11483	2.48003	1.53355	31.3132	2.19585e-08	1.68422e-06	8.66037e-07	up-regulated
LOC_Os04g57430	0.183777	0	0.103154	1.02992	1.92362	2.07315	4.2362	1.6969	31.1464	2.39284e-08	1.78532e-06	9.18026e-07	up-regulated
LOC_Os07g13100	2.69536	1.96644	1.04647	8.84924	7.79374	9.39405	2.40015	1.53422	30.4801	3.37317e-08	2.46873e-06	1.26944e-06	up-regulated
LOC_Os05g33190	0.403641	0.032847	0.191914	1.20187	2.12278	3.49848	3.57757	0.897513	30.4246	3.47091e-08	2.53059e-06	1.30125e-06	up-regulated
LOC_Os02g46860	0.1631	0.110781	0.043904	0.27797	1.20537	1.87952	3.48761	0.0915343	30.3033	3.69493e-08	2.65747e-06	1.36649e-06	up-regulated
LOC_Os03g54160	0.728908	0.997752	1.64266	2.25201	7.26176	4.2432	2.22396	2.52206	30.3005	3.70037e-08	2.65747e-06	1.36649e-06	up-regulated
LOC_Os12g32390	0.373567	0.187314	0.544702	2.13937	1.49282	1.4712	2.45828	0.8397	29.7099	5.01774e-08	3.48606e-06	1.79256e-06	up-regulated
LOC_Os11g45180	0.00045	0	0.057915	1.22271	1.58499	1.04193	6.15101	0.381473	29.3026	6.19117e-08	4.23985e-06	2.18016e-06	up-regulated
LOC_Os11g44960	0.139426	0.137236	0.405424	0.679374	1.77423	1.06607	2.5696	0.673482	28.9449	7.44665e-08	5.04556e-06	2.59447e-06	up-regulated
LOC_Os11g45940	0.92328	0.873967	0.564257	3.47419	2.26182	3.42594	2.19499	1.65583	28.5461	9.14954e-08	6.09175e-06	3.13243e-06	up-regulated
LOC_Os08g04190	0.89987	1.53849	0.790311	2.46922	3.66546	5.65418	2.08396	3.01997	28.4285	9.72239e-08	6.40642e-06	3.29423e-06	up-regulated
LOC_Os06g44100	0.403338	0.627042	1.13987	2.79083	3.00433	6.79976	2.79279	2.09089	28.1523	1.12134e-07	7.33847e-06	3.7735e-06	up-regulated
LOC_Os02g14430	0.506019	0.366298	0.408901	1.85424	1.19834	1.95796	2.20652	1.19331	27.2313	1.80511e-07	1.13858e-05	5.85469e-06	up-regulated
LOC_Os05g32440	0.335394	0.300419	0.185434	0.85124	1.78757	0.832573	2.24629	0.592618	27.1553	1.87749e-07	1.18036e-05	6.06948e-06	up-regulated
LOC_Os01g15340	0.841956	0.818842	0.525566	4.32454	3.31923	2.16655	2.40906	1.13233	27.0108	2.0232e-07	1.25957e-05	6.47683e-06	up-regulated
LOC_Os11g42880	0.267952	0.231883	0.217292	0.736733	2.01618	0.718093	2.44204	-0.388262	26.697	2.37992e-07	1.45799e-05	7.49709e-06	up-regulated
LOC_Os05g37050	0.938144	0.385831	0.157351	2.69853	9.01834	3.67421	3.44508	1.21526	26.6895	2.38913e-07	1.45897e-05	7.50214e-06	up-regulated
LOC_Os12g37350	5.37448	4.6004	1.90483	27.8545	23.6771	10.1158	2.60253	4.39741	26.0007	3.41298e-07	1.99524e-05	1.02597e-05	up-regulated
LOC_Os04g32510	0.735002	0.519305	0.375967	1.19359	2.03108	2.73259	2.04195	0.916302	25.9834	3.44372e-07	2.00709e-05	1.03206e-05	up-regulated
LOC_Os01g61610	5.32177	4.33835	3.2869	12.5296	23.1918	13.4523	2.10569	4.65856	25.8702	3.65165e-07	2.11542e-05	1.08776e-05	up-regulated
LOC_Os11g05190	1.10167	0.691346	0.760201	2.6092	4.25631	4.06289	2.29063	1.69306	25.7338	3.91895e-07	2.24988e-05	1.1569e-05	up-regulated
LOC_Os06g35940	2.79861	2.65224	4.602	17.1253	14.3909	7.24561	2.21652	3.48287	25.6475	4.09816e-07	2.34574e-05	1.2062e-05	up-regulated
LOC_Os03g61829	1.09101	0.730817	1.67479	2.66246	9.76553	4.11236	2.40784	2.63599	25.2023	5.16216e-07	2.86082e-05	1.47106e-05	up-regulated
LOC_Os04g52780	0.298463	0.389449	0.298583	1.03714	0.971667	1.61269	2.11373	2.20735	24.9549	5.86876e-07	3.18792e-05	1.63925e-05	up-regulated
LOC_Os11g05380	1.48374	1.27594	0.406571	11.106	5.52396	6.25982	3.10449	2.48846	24.6846	6.75216e-07	3.59125e-05	1.84665e-05	up-regulated
LOC_Os09g10340	64.6252	99.722	72.0162	318.839	222.899	285.333	2.07434	8.60765	24.3343	8.09833e-07	4.20828e-05	2.16393e-05	up-regulated
LOC_Os12g35330	1.83281	1.78666	2.15654	7.37786	6.77049	9.99781	2.29434	1.3646	24.2035	8.66731e-07	4.45589e-05	2.29126e-05	up-regulated
LOC_Os07g37730	4.73772	2.76879	5.76521	19.9728	11.9008	13.8859	2.0601	4.34017	24.1496	8.91324e-07	4.53346e-05	2.33114e-05	up-regulated
LOC_Os04g52250	1.86196	3.63388	6.41099	7.98857	12.7664	24.5999	2.18043	3.91106	24.0791	9.24601e-07	4.66558e-05	2.39908e-05	up-regulated
LOC_Os05g31140	1.5745	0.638195	0.469694	2.69697	4.07417	4.75632	2.26884	4.90209	24.0578	9.34892e-07	4.69281e-05	2.41308e-05	up-regulated
LOC_Os03g47530	0.514674	0.637836	1.06327	2.76152	1.72999	3.79641	2.1821	1.84316	23.887	1.02157e-06	5.04861e-05	2.59604e-05	up-regulated
LOC_Os12g05440	1.81615	1.8091	1.02143	9.11987	4.13986	7.75373	2.43808	2.38678	23.6119	1.17857e-06	5.7213e-05	2.94194e-05	up-regulated
LOC_Os01g69010	1.08952	0.352602	0.951763	2.3718	7.25444	1.89062	2.40894	3.10673	23.4312	1.29464e-06	6.14474e-05	3.15968e-05	up-regulated
LOC_Os03g47860	0.782681	0.201707	0.383395	2.97193	1.98108	5.05728	3.06868	1.18229	23.377	1.33159e-06	6.28898e-05	3.23384e-05	up-regulated
LOC_Os07g42610	1.19554	0.535971	1.45407	3.22427	4.68548	5.48385	2.27974	2.6303	23.2946	1.38989e-06	6.50029e-05	3.3425e-05	up-regulated
LOC_Os08g34550	0.107099	0.07825	0.095428	0.288787	0.237827	0.595696	2.21382	-0.0769248	23.1546	1.49485e-06	6.92363e-05	3.56018e-05	up-regulated
LOC_Os09g37120	0.30298	0.332105	0.292022	1.015	0.713026	1.6628	2.11004	0.19971	22.8989	1.70753e-06	7.75873e-05	3.9896e-05	up-regulated
LOC_Os07g36560	0.460493	0.195499	0.233269	1.27106	0.872064	1.44198	2.23016	0.732869	22.7666	1.82917e-06	8.2334e-05	4.23368e-05	up-regulated
LOC_Os01g18120	0.612271	0.109401	0.145237	1.73351	2.009	2.55116	2.99808	0.918376	22.5049	2.09603e-06	9.31291e-05	4.78877e-05	up-regulated
LOC_Os05g37060	2.13084	0.293712	0.286644	8.2676	17.7348	5.71517	3.65156	3.25078	22.4975	2.10418e-06	9.31816e-05	4.79147e-05	up-regulated
LOC_Os09g12630	0.195417	0.160893	0	1.99146	0.978866	1.05445	3.6209	-0.218627	21.9361	2.81879e-06	0.000121735	6.2597e-05	up-regulated
LOC_Os11g47600	0.226135	0.035464	0.138674	0.876404	0.55478	0.636727	2.53338	-0.0423744	21.7455	3.11325e-06	0.000131781	6.77626e-05	up-regulated
LOC_Os08g36680	1.46222	0.255843	1.34844	4.37781	4.0116	7.74204	2.60504	1.70037	21.7379	3.12553e-06	0.000132009	6.788e-05	up-regulated
LOC_Os11g02369	14.7347	12.0309	14.4662	16.1919	45.7221	97.8849	2.14672	4.7702	21.5685	3.41415e-06	0.000143566	7.3823e-05	up-regulated
LOC_Os02g48770	0.502061	0.571479	0.316711	2.52566	3.18558	0.812769	2.43215	0.890788	21.4019	3.72395e-06	0.000154895	7.96485e-05	up-regulated
LOC_Os11g29290	8.6083	6.76786	3.23656	35.5269	17.7278	19.6245	2.22468	4.71205	21.3179	3.89076e-06	0.000161135	8.28568e-05	up-regulated
LOC_Os12g38610	0.346263	0.538207	0.217972	1.00652	1.03848	2.02427	2.104	1.86768	21.0242	4.53523e-06	0.000182312	9.37466e-05	up-regulated
LOC_Os03g08310	1.57942	1.18538	0.730613	9.87479	3.84241	3.48187	2.57605	1.70028	20.9954	4.60393e-06	0.000184687	9.49674e-05	up-regulated
LOC_Os06g08090	1.2217	0.381716	1.73052	2.05825	5.80444	7.35609	2.37943	3.5863	20.907	4.82122e-06	0.000192598	9.90354e-05	up-regulated
LOC_Os01g14630	4.35143	4.91485	1.98225	19.5433	11.2945	10.7791	2.14488	4.25807	20.7491	5.23559e-06	0.000206995	0.000106438	up-regulated
LOC_Os02g56600	0.136111	0.068271	0.125366	0.391643	0.386211	0.509618	2.15186	0.129709	20.6146	5.61657e-06	0.000220692	0.000113482	up-regulated
LOC_Os01g03320	107.973	242.239	396.925	1130.56	725.89	584.426	2.02243	9.66778	20.5542	5.7966e-06	0.000225456	0.000115931	up-regulated
LOC_Os02g21810	0.054616	0.214723	0.499841	1.39483	1.08034	2.13279	2.87784	0.776929	20.488	6.00054e-06	0.000232445	0.000119525	up-regulated
LOC_Os11g26950	0.244011	0.165827	0.337073	1.04619	0.510024	1.3035	2.20729	0.851898	20.4096	6.25161e-06	0.00024023	0.000123528	up-regulated
LOC_Os11g47320	0.174811	0.056792	0.074093	0.353425	0.965748	0.5639	2.75688	0.0420725	20.1115	7.30576e-06	0.000273076	0.000140418	up-regulated
LOC_Os11g36200	0.106403	0.093413	0.131271	0.222186	1.17153	0.453948	2.59699	0.474342	20.0743	7.44919e-06	0.000277895	0.000142896	up-regulated
LOC_Os06g11660	0.03115	0.08308	0.318809	0.416958	1.3204	2.05109	3.35594	2.0313	19.7605	8.77765e-06	0.000318772	0.000163915	up-regulated
LOC_Os02g45860	1.31658	0.304932	1.10706	3.03649	3.615	5.12151	2.30601	1.21512	19.5359	9.87242e-06	0.000351213	0.000180596	up-regulated
LOC_Os10g02040	0.0917139	0.187145	0.14078	0.32923	1.11957	1.46283	2.95068	1.99742	19.5144	9.98454e-06	0.000353888	0.000181972	up-regulated
LOC_Os12g37260	40.2223	60.804	28.7947	232.595	167.816	73.277	2.13331	8.58249	19.4617	1.02638e-05	0.000362447	0.000186373	up-regulated
LOC_Os02g21925	0.235783	0.240224	0.219044	0.245802	0.2158	130.66	7.70433	4.84598	19.2123	1.16959e-05	0.000403362	0.000207412	up-regulated
LOC_Os08g39550	0.286126	0.356585	0.066628	0.899786	0.700662	2.07913	2.57529	1.45221	18.8229	1.43433e-05	0.000479987	0.000246813	up-regulated
LOC_Os11g02300	2.35394	4.97455	3.61952	10.3087	16.0292	12.8355	2.06813	5.60629	18.5854	1.62464e-05	0.00053088	0.000272983	up-regulated
LOC_Os01g03360	0.13285	0.380862	0.303296	2.36217	1.24446	0.507265	2.62985	0.422539	18.529	1.67341e-05	0.000543857	0.000279656	up-regulated
LOC_Os01g04710	0.052581	0.217189	0.135427	0.427466	0.349216	0.782422	2.2107	-0.11263	18.4137	1.77773e-05	0.000575811	0.000296087	up-regulated
LOC_Os01g71474	0.780388	0.380798	0.542775	3.14018	2.00951	2.26757	2.36946	2.02133	18.2039	1.98473e-05	0.000632179	0.000325072	up-regulated
LOC_Os02g14440	19.4862	16.2201	65.4165	88.8133	96.1732	216.756	2.26146	8.61572	18.0243	2.18101e-05	0.000690112	0.000354861	up-regulated
LOC_Os03g04190	0.06593	0.03367	0.12944	0.242476	0.336341	0.417511	2.32056	0.502679	17.8854	2.3462e-05	0.000732483	0.000376649	up-regulated
LOC_Os01g27860	1.07593	0.946395	0.650205	6.30482	2.18641	2.29	2.30058	0.163922	17.6833	2.60904e-05	0.000796699	0.000409669	up-regulated
LOC_Os01g72630	0	0.322041	0.333744	1.98107	5.42262	2.99364	4.20975	0.86473	17.6349	2.67626e-05	0.000812085	0.000417581	up-regulated
LOC_Os12g23700	0.841351	0.882295	0.22489	2.80168	2.32554	2.87973	2.25076	1.32908	17.5164	2.84843e-05	0.000858783	0.000441593	up-regulated
LOC_Os01g47370	7.70078	2.79533	4.59848	12.8045	69.3455	17.443	2.82012	2.71587	17.471	2.91731e-05	0.000872689	0.000448743	up-regulated
LOC_Os10g33550	2.5389	1.43961	0.675824	5.06018	4.81262	8.26802	2.14674	1.57285	17.3585	3.09519e-05	0.000910279	0.000468073	up-regulated
LOC_Os03g47280	6.01319	5.64472	3.8048	36.8429	13.0528	9.33493	2.23858	2.87428	17.0657	3.61079e-05	0.00104204	0.000535824	up-regulated
LOC_Os01g03680	0.373948	0.894223	0.177475	5.9437	2.13155	1.80956	3.07454	0.763947	16.9002	3.93978e-05	0.00110446	0.000567924	up-regulated
LOC_Os08g13430	0.150234	0.241782	0.093636	0.578631	0.827057	0.327518	2.02905	0.0588483	16.7258	4.31891e-05	0.00118817	0.000610964	up-regulated
LOC_Os11g45990	1.61381	1.30372	0.528963	9.37138	0.998204	11.1478	2.91335	3.81289	15.7395	7.26922e-05	0.00181026	0.000930851	up-regulated
LOC_Os06g09920	0.471851	0.336709	0.924676	1.45753	1.20915	3.52473	2.05634	-0.0354997	15.7394	7.26937e-05	0.00181026	0.000930851	up-regulated
LOC_Os04g54600	0.868936	0.240917	0.078505	3.90784	1.57069	2.67164	2.98106	2.39497	15.0543	0.000104461	0.00242793	0.00124846	up-regulated
LOC_Os04g27340	0.296841	0.14669	0.262727	2.03892	3.18659	0.564862	3.19944	0.361889	15.0336	0.000105615	0.00245178	0.00126073	up-regulated
LOC_Os01g66710	0.306924	0.074742	0.145038	0.860975	0.582348	1.13831	2.4578	-0.493834	14.8424	0.000116879	0.00263977	0.00135739	up-regulated
LOC_Os05g49240	0.274717	0	1.27085	4.10828	20.7324	3.13616	4.34232	2.77599	14.6476	0.000129602	0.0028763	0.00147902	up-regulated
LOC_Os02g36780	0.588426	0.526597	0.150477	1.02445	1.53831	2.71072	2.22157	0.0591909	14.4952	0.000140516	0.00306528	0.00157619	up-regulated
LOC_Os05g43880	0	0.191168	0.04209	0.359712	0.695636	0.5591	3.01424	0.211883	14.4524	0.000143747	0.00311452	0.00160151	up-regulated
LOC_Os10g21190	0	0	0	0	11.8887	0	11.1198	2.95192	14.398	0.00014796	0.00318779	0.00163919	up-regulated
LOC_Os01g50410	5.25272	5.86617	2.23806	31.5149	11.3827	8.06259	2.2267	3.4649	14.21	0.000163496	0.00343289	0.00176522	up-regulated
LOC_Os02g53960	0.872845	0.042223	0.18368	2.02821	1.8493	2.99302	2.80025	1.61944	13.6929	0.000215272	0.00417798	0.00214835	up-regulated
LOC_Os01g63190	0.229278	0.350743	0.458243	0.728917	2.17519	2.5995	2.60474	2.85627	13.5633	0.000230647	0.00437166	0.00224794	up-regulated
LOC_Os01g36110	0	0	0.060451	2.06752	0	3.48464	6.45727	1.83429	13.5199	0.000236046	0.0044479	0.00228715	up-regulated
LOC_Os02g13600	0.018288	0.241184	0.117496	0.401451	0.27718	0.921121	2.29718	-0.244446	12.9695	0.000316602	0.00557469	0.00286655	up-regulated
LOC_Os07g46920	23.9309	13.2656	8.0147	83.8594	37.1314	31.1347	2.00974	5.52555	12.8564	0.000336335	0.00584169	0.00300385	up-regulated
LOC_Os06g40818	0.05189	0.023031	0.045029	0.08772	0.18328	0.216431	2.19434	0.339971	12.8021	0.000346224	0.00595759	0.00306344	up-regulated
LOC_Os12g27220	6.91518	9.4741	2.16245	42.2176	23.5453	8.09558	2.2639	4.1531	12.4536	0.00041718	0.00687236	0.00353383	up-regulated
LOC_Os12g18560	0.544387	0.481981	1.05262	2.81214	2.19372	3.52978	2.30447	1.15684	12.3258	0.000446734	0.00721701	0.00371105	up-regulated
LOC_Os01g58100	0.139638	0.538678	0.264963	2.5058	1.54352	0.494875	2.55631	0.990068	11.9274	0.00055313	0.00847823	0.00435957	up-regulated
LOC_Os07g37530	0.612731	0.173523	0.113315	0.811762	0.97034	1.53713	2.0229	1.56151	11.9006	0.00056117	0.00855543	0.00439927	up-regulated
LOC_Os01g58910	0.073674	0.026989	0.079152	0.064247	0.30465	0.497149	2.42922	0.376648	11.8216	0.000585475	0.00883279	0.00454189	up-regulated
LOC_Os07g46860	0.871022	0.158874	0.371304	2.19391	0.989587	2.48568	2.22603	-0.00349875	11.7694	0.000602134	0.0090132	0.00463466	up-regulated
LOC_Os01g65700	1.51894	1.49292	1.84992	9.63251	1.7007	4.91466	2.0704	2.19978	11.6924	0.000627562	0.00922815	0.00474519	up-regulated
LOC_Os01g42780	1.24636	0.339251	0.476698	2.53635	4.21369	2.03756	2.24441	3.22284	11.6631	0.000637527	0.00931042	0.00478749	up-regulated
LOC_Os11g43990	8.35157	2.61494	8.51303	0	0	0	-12.9268	2.3919	186.18	2.1685e-42	6.93016e-39	3.56354e-39	down-regulated
LOC_Os11g44310	1.39905	1.64206	3.95046	0	0	0	-11.6995	1.15602	174.204	8.93442e-40	1.90353e-36	9.7881e-37	down-regulated
LOC_Os11g46070	0.460776	0.559878	0.897886	0	0	0	-10.4535	0.0517229	160.926	7.10014e-37	1.36145e-33	7.00069e-34	down-regulated
LOC_Os06g26270	2.68391	3.53166	3.67971	0.030442	0.060238	0	-6.29486	0.422561	146.923	8.15652e-34	1.20309e-30	6.18637e-31	down-regulated
LOC_Os11g45130	0.312134	0.382577	0.540199	0	0	0	-9.73615	-0.93	135.119	3.10985e-31	3.97543e-28	2.0442e-28	down-regulated
LOC_Os11g43895	2.61236	5.92958	13.4313	0	0	0	-12.0011	1.46815	134.946	3.39344e-31	4.06683e-28	2.0912e-28	down-regulated
LOC_Os11g43914	1.79575	1.42295	0.979015	0	0	0	-9.30812	-1.04321	105.136	1.14028e-24	9.50648e-22	4.88831e-22	down-regulated
ChrSy.fgenesh.gene.32	1.60118	0.892697	2.28668	0	0	0	-9.85659	-0.426574	104.261	1.77377e-24	1.37926e-21	7.09227e-22	down-regulated
LOC_Os11g43320	0.971344	1.37899	1.94268	0.022263	0.051881	0.078269	-4.51823	0.920334	101.334	7.77088e-24	5.32167e-21	2.73644e-21	down-regulated
LOC_Os11g44300	5.71074	2.11133	2.33121	0	0	0	-10.6394	-0.0117175	100.149	1.41388e-23	9.34867e-21	4.80716e-21	down-regulated
LOC_Os07g25730	0.948764	1.37355	2.30196	0.028288	0.09647	0.072565	-4.30927	0.880238	85.0077	2.97202e-20	1.4997e-17	7.71156e-18	down-regulated
LOC_Os11g43390	1.24865	1.93884	2.42565	0.108004	0.22354	0.174967	-3.2327	1.3691	83.524	6.29485e-20	3.09497e-17	1.59146e-17	down-regulated
LOC_Os11g47370	12.1949	21.7031	44.3863	0.021477	0	0.038626	-9.98731	4.37936	77.0972	1.62752e-18	7.25758e-16	3.73191e-16	down-regulated
LOC_Os11g47400	0.474525	1.12551	2.85774	0	0	0	-9.66222	-0.913739	69.9389	6.11692e-17	2.34584e-14	1.20625e-14	down-regulated
LOC_Os09g23720	0.68704	1.24009	1.525	0	0.073187	0.024337	-4.79489	-0.467174	68.9734	9.97986e-17	3.61064e-14	1.85662e-14	down-regulated
LOC_Os11g44380	61.7998	13.8385	53.2197	0	0.085858	0	-10.2892	4.33102	60.9523	5.84752e-15	1.67352e-12	8.6054e-13	down-regulated
LOC_Os08g01240	2.87886	2.60398	1.19174	0.049749	0.14368	0.047672	-4.56567	-0.182451	56.95	4.47023e-14	1.1132e-11	5.72419e-12	down-regulated
LOC_Os11g44800	18.5131	24.7955	6.12791	1.58869	1.02741	0.867124	-3.57551	3.30678	46.1657	1.08661e-11	1.79618e-09	9.23611e-10	down-regulated
LOC_Os09g25380	0.377959	0.870813	2.3317	0.023399	0.064094	0.042153	-4.44374	-0.352213	43.7969	3.64289e-11	5.33224e-09	2.74188e-09	down-regulated
LOC_Os04g47360	35.801	24.6794	55.7927	6.53018	10.3376	6.22723	-2.10834	5.6809	43.2596	4.79376e-11	6.9113e-09	3.55385e-09	down-regulated
LOC_Os11g44330	2.82659	2.65766	2.31526	0.561534	0.444069	0.638399	-2.00097	2.0948	41.7359	1.04472e-10	1.41074e-08	7.25414e-09	down-regulated
LOC_Os11g32820	0.7614	0.597279	1.18561	0	0	0.088579	-4.16003	-1.28685	39.9638	2.58709e-10	3.28526e-08	1.68931e-08	down-regulated
LOC_Os11g41680	15.9958	17.9234	6.85384	1.29385	1.00669	2.09621	-2.98459	3.14192	39.732	2.91316e-10	3.62726e-08	1.86517e-08	down-regulated
LOC_Os02g10550	10.1122	6.74906	3.90024	0.754305	0.251634	0.280533	-3.7276	2.20826	39.6346	3.06203e-10	3.73977e-08	1.92302e-08	down-regulated
LOC_Os11g42850	7.95344	6.00486	6.17139	0.83318	2.25571	1.16475	-2.06626	2.55446	38.7314	4.86313e-10	5.58386e-08	2.87127e-08	down-regulated
LOC_Os06g46160	46.4028	12.355	66.7959	4.61342	3.69083	2.03083	-3.33446	3.52589	38.1129	6.6767e-10	7.3578e-08	3.78344e-08	down-regulated
LOC_Os11g41920	0.883464	0.77613	0.331606	0.050437	0.081716	0.036356	-3.26416	-0.771881	35.6071	2.41407e-09	2.37383e-07	1.22064e-07	down-regulated
LOC_Os11g44680	1.00163	0.458608	1.93211	0.038334	0.017442	0.051794	-4.61681	0.24675	35.3248	2.79057e-09	2.70248e-07	1.38964e-07	down-regulated
LOC_Os04g21130	7.85537	1.3112	6.57791	0.128081	0.071896	0.306369	-4.65695	0.684006	34.2427	4.86487e-09	4.40019e-07	2.26261e-07	down-regulated
LOC_Os08g31200	0.864857	1.13981	0.809062	0.196979	0.132533	0.082943	-2.50474	-0.836699	31.4385	2.05857e-08	1.59165e-06	8.18442e-07	down-regulated
LOC_Os08g28010	1.91603	2.00144	3.40406	0.302732	0.694851	0.509492	-2.06015	1.41656	31.0299	2.54083e-08	1.8811e-06	9.67275e-07	down-regulated
LOC_Os12g29830	37.5322	39.2229	15.0074	0	0	0	-13.7059	2.39546	27.3886	1.66406e-07	1.05308e-05	5.41504e-06	down-regulated
LOC_Os10g40490	22.892	9.7675	37.6076	3.37277	4.21646	3.00627	-2.48877	3.65042	26.8997	2.14288e-07	1.32121e-05	6.79378e-06	down-regulated
LOC_Os02g12130	5.40763	4.3943	24.7248	1.16973	1.22943	1.2273	-2.95472	1.43471	26.2493	3.00069e-07	1.7869e-05	9.18838e-06	down-regulated
LOC_Os03g19436	16.2801	18.0236	14.182	5.03786	2.69281	2.18267	-2.00994	2.7189	25.5437	4.32471e-07	2.43444e-05	1.25181e-05	down-regulated
LOC_Os01g16310	15.7449	3.12425	4.36428	1.23938	0.792545	0.587723	-2.93388	3.09537	24.8521	6.19004e-07	3.33304e-05	1.71388e-05	down-regulated
LOC_Os01g70850	7.26754	3.31771	14.31	1.46527	1.95111	1.64488	-2.05104	2.06516	21.3975	3.73264e-06	0.000154921	7.96614e-05	down-regulated
LOC_Os02g38580	0.776421	1.09021	0	0	0	0	-9.47273	-0.98628	21.1574	4.23068e-06	0.000172236	8.85654e-05	down-regulated
LOC_Os02g01220	40.8443	14.4199	11.9555	4.13637	3.81558	2.31336	-2.51247	3.60029	20.8313	5.01569e-06	0.000199055	0.000102356	down-regulated
LOC_Os10g28440	0.931282	0.702505	0.728102	0.061118	0.014899	0.181963	-2.87949	-1.27146	19.9987	7.74939e-06	0.000286862	0.000147507	down-regulated
LOC_Os01g06920	0.435859	0.766636	1.49403	0.121055	0.169155	0.22502	-2.11374	0.167025	17.6584	2.64345e-05	0.000805416	0.000414151	down-regulated
LOC_Os10g36580	403.728	147.288	180.539	55.3053	13.5253	14.0732	-2.84459	5.24777	17.4477	2.95316e-05	0.000880667	0.000452846	down-regulated
LOC_Os01g26174	0.51737	0.676539	1.64136	0.154654	0.127252	0.237001	-2.15826	-0.123845	17.1633	3.43004e-05	0.00099653	0.000512424	down-regulated
LOC_Os09g39650	17.0288	3.0646	43.7367	2.33989	3.04793	2.05107	-2.84107	4.00398	16.9684	3.80078e-05	0.00108291	0.000556842	down-regulated
LOC_Os01g61044	57.241	28.1087	26.2391	10.7261	5.05898	2.53517	-2.33849	5.16401	16.901	3.93801e-05	0.00110446	0.000567924	down-regulated
LOC_Os10g28630	2.37806	1.20007	1.1514	0.181062	0.142187	0.07088	-3.28726	-0.278096	16.1934	5.71933e-05	0.00150025	0.00077144	down-regulated
LOC_Os05g50380	23.7608	67.9717	19.2626	2.81752	3.43928	2.06927	-3.50085	4.66815	15.9602	6.46888e-05	0.00165577	0.000851411	down-regulated
LOC_Os01g16124	0.281224	0.245537	0.444291	0.088854	0.045478	0.043601	-2.12413	-0.592339	15.9272	6.58258e-05	0.00167402	0.000860793	down-regulated
LOC_Os02g10470	2.00171	2.42552	2.90341	0.709918	0.567618	0.186014	-2.04632	0.401916	15.6774	7.51148e-05	0.00186089	0.000956883	down-regulated
LOC_Os03g06970	441.697	144.064	93.7696	25.4084	3.4516	2.53131	-4.12445	6.42982	15.4516	8.46455e-05	0.00203904	0.00104849	down-regulated
LOC_Os09g12660	150.026	306.449	57.2282	31.238	40.2391	30.3818	-2.11888	6.73803	14.843	0.000116838	0.00263977	0.00135739	down-regulated
LOC_Os02g18080	0.383918	0.298717	1.35778	0.074026	0.144282	0.132689	-2.28363	0.219705	14.4547	0.00014357	0.00311421	0.00160135	down-regulated
LOC_Os04g40630	58.8832	264.278	35.1191	19.76	20.5072	25.8111	-2.19305	6.22301	13.9189	0.000190872	0.00383644	0.00197273	down-regulated
LOC_Os03g21960	8.40248	1.99849	1.41068	0.166195	0	0.018728	-5.66528	1.14321	13.844	0.000198635	0.00394289	0.00202746	down-regulated
LOC_Os02g03640	0.986688	1.52428	3.98995	0.2573	0.39607	0.227333	-2.60731	1.17343	13.8352	0.000199565	0.00395316	0.00203275	down-regulated
LOC_Os01g48020	1.36267	0.620284	3.67865	0.331938	0.367959	0.22618	-2.3306	0.860192	13.7083	0.000213506	0.00415639	0.00213725	down-regulated
LOC_Os10g10130	5.60191	2.26712	20.0568	0.963911	1.6565	1.04833	-2.67273	4.12876	13.7083	0.000213509	0.00415639	0.00213725	down-regulated
LOC_Os07g33690	0.952119	0.476296	3.1615	0.158984	0.46952	0.216012	-2.22072	1.56324	13.4151	0.000249612	0.00463341	0.00238254	down-regulated
LOC_Os04g15670	1.12631	3.91847	20.8987	0.58124	1.54422	0.99483	-2.77991	0.943535	13.3896	0.000253028	0.00466969	0.00240119	down-regulated
LOC_Os04g44980	2.12606	5.11341	0.848154	0.43616	0.187267	0.51945	-2.54765	0.125618	13.3623	0.000256732	0.00472442	0.00242933	down-regulated
LOC_Os09g24210	0.112589	0.323619	0.52643	0.017123	0.109281	0.046167	-2.25988	-1.03169	13.3551	0.000257724	0.00473813	0.00243638	down-regulated
LOC_Os09g14610	3.11227	4.15167	20.7801	1.15879	2.77275	1.44261	-2.1357	4.04575	13.1364	0.000289613	0.00516108	0.00265387	down-regulated
LOC_Os01g43750	45.4939	2.59034	51.2627	4.30252	6.00689	1.54435	-2.85464	4.0933	12.6453	0.000376502	0.00633839	0.00325925	down-regulated
LOC_Os10g32070	1.6409	2.2541	0.371433	0.27155	0.222234	0.359564	-2.07909	0.187736	12.5139	0.000403942	0.00668357	0.00343675	down-regulated
LOC_Os01g21240	0.181745	0.693084	1.77105	0.106559	0.174083	0.14904	-2.33631	-0.202853	12.4575	0.000416317	0.00686404	0.00352954	down-regulated
LOC_Os01g55390	0.309085	1.10486	2.34881	0.278701	0.275432	0.197084	-2.01857	0.258452	12.2742	0.000459263	0.00735703	0.00378305	down-regulated
LOC_Os03g07226	0.586962	1.14345	3.95711	0.380015	0.39419	0.333114	-2.05406	0.436808	12.1532	0.000490033	0.00772094	0.00397017	down-regulated
LOC_Os10g38610	6.24436	3.52559	10.0327	2.09211	0.973179	0.720499	-2.07639	1.53615	11.9328	0.000551551	0.00846079	0.00435061	down-regulated
LOC_Os05g10620	1.76168	0.494115	9.68593	0.456364	0.567932	0.459669	-2.70335	0.953556	11.9245	0.000554018	0.00848506	0.00436309	down-regulated
LOC_Os11g02305	21.8762	2.1541	8.36047	1.38916	0.959746	1.33265	-2.93176	4.13107	11.8161	0.000587211	0.00884507	0.00454821	down-regulated
LOC_Os09g26340	0	5.59631	4.68453	0	0	0	-11.053	0.00087484	11.6894	0.000628568	0.00923267	0.00474751	down-regulated
LOC_Os02g03710	656.895	307.47	334.758	148.795	29.6888	23.0693	-2.36754	6.74463	11.6844	0.000630277	0.00923267	0.00474751	down-regulated
LOC_Os11g47840	0.635155	0.593746	2.71086	0.105486	0.344883	0.329329	-2.09257	-0.296715	11.6185	0.000653002	0.00947293	0.00487106	down-regulated

## Sheet: Table S3
Supplemental Table S3 Differentially expressed genes between wild-type MH86 inoculated and MH86 mock (C2: WTI vs. WTM) identified with the criteria of FDR £ 0.01 and the absolute value of |log2(fold change)|≥2
gene_id	WTM-1	WTM-2	WTM-3	WTI-1	WTI-2	WTI-3	logFC	logCPM	LR	P-Value	FDR	Storey_qvalue	DE
LOC_Os07g35560	1.84801	3.63414	3.24748	20.0258	33.7254	19.6012	3.14883	4.45087	91.3375	1.21141e-21	2.32287e-17	1.6389e-17	up-regulated
LOC_Os12g44050	0.224841	0.191609	0.16086	5.97004	5.47778	1.91578	4.58458	3.0418	78.2082	9.27306e-19	6.04053e-15	4.26188e-15	up-regulated
LOC_Os10g34790	1.32929	1.2255	1.83411	8.70837	8.05287	5.65949	2.43464	3.19266	77.8951	1.08661e-18	6.04053e-15	4.26188e-15	up-regulated
LOC_Os01g42790	4.9921	2.64552	3.59847	31.9574	37.0156	20.9189	3.04888	4.92505	77.6025	1.26008e-18	6.04053e-15	4.26188e-15	up-regulated
LOC_Os07g47400	1.51341	0.679339	1.43712	16.2738	11.7393	8.0821	3.38249	5.44635	72.2856	1.86205e-17	7.14097e-14	5.0383e-14	up-regulated
LOC_Os07g47390	0.684629	0.905002	0.546034	5.70091	5.41599	3.08835	2.79056	3.93293	68.3851	1.34489e-16	4.29806e-13	3.03249e-13	up-regulated
LOC_Os01g37460	9.25977	4.11196	7.16902	97.5644	117.908	78.0942	3.88854	6.10231	67.4463	2.16503e-16	5.93064e-13	4.18435e-13	up-regulated
LOC_Os01g68269	8.57169	4.57866	12.1955	55.857	44.5394	50.4303	2.66486	6.21057	67.0254	2.6803e-16	6.42435e-13	4.53268e-13	up-regulated
LOC_Os02g36830	0.580353	0.425458	0.81452	4.37009	3.8225	3.75808	2.79615	2.63271	65.4564	5.94127e-16	1.26582e-12	8.93098e-13	up-regulated
LOC_Os01g64310	0.551483	0.414221	0.685035	3.03656	3.66132	2.78262	2.58961	1.83904	62.333	2.90027e-15	5.56127e-12	3.92375e-12	up-regulated
LOC_Os08g09110	3.07521	1.70715	2.17319	11.7003	11.3239	10.9385	2.34687	5.11905	61.8656	3.67712e-15	6.40989e-12	4.52248e-12	up-regulated
LOC_Os06g50950	1.44217	1.21683	2.1697	8.8168	9.30588	5.12552	2.34506	3.4027	59.8514	1.02295e-14	1.63458e-11	1.15328e-11	up-regulated
LOC_Os07g46930	0.034954	0	0	0.725434	1.31411	0.410618	5.95782	-0.0769284	56.1564	6.69295e-14	9.87211e-11	6.96524e-11	up-regulated
LOC_Os03g16960	0.296946	0.10866	0.159335	1.20823	3.77998	1.58062	3.52483	2.26206	53.223	2.97746e-13	3.80619e-10	2.68545e-10	up-regulated
LOC_Os07g49114	1.42362	0.829075	1.75301	5.69841	6.82464	6.81935	2.33899	2.32982	52.3043	4.75322e-13	5.36136e-10	3.7827e-10	up-regulated
LOC_Os06g01966	0	0.031821	0.031108	0.5653	0.743254	0.681228	4.73161	-0.118713	51.8486	5.99487e-13	6.3862e-10	4.50577e-10	up-regulated
LOC_Os07g26150	0	0	0	26.3274	9.40318	3.18666	10.9727	0.241521	48.5593	3.20452e-12	3.07233e-09	2.16768e-09	up-regulated
LOC_Os10g02040	0.0917139	0.187145	0.14078	8.45471	1.99123	1.78339	4.94027	1.99742	46.6458	8.50474e-12	7.76563e-09	5.47903e-09	up-regulated
LOC_Os07g37690	0.378493	0.146494	0.285894	1.88116	1.425	1.47875	2.61834	1.76368	46.4611	9.34532e-12	8.14529e-09	5.74689e-09	up-regulated
LOC_Os05g31140	1.5745	0.638195	0.469694	11.9925	6.94025	6.10266	3.26272	4.90209	46.0312	1.16385e-11	9.703e-09	6.84593e-09	up-regulated
LOC_Os06g28630	1.48666	1.08281	2.78458	25.1094	12.3544	7.64298	3.18074	4.61214	45.3052	1.68601e-11	1.29317e-08	9.12391e-09	up-regulated
LOC_Os12g39360	2.21951	2.19352	3.05323	16.4971	8.19834	9.49259	2.29954	5.23969	44.9431	2.02841e-11	1.49595e-08	1.05547e-08	up-regulated
LOC_Os10g33900	1.76256	1.04458	2.19521	11.8935	7.35544	9.4606	2.6109	2.79605	43.5339	4.16676e-11	2.66326e-08	1.87905e-08	up-regulated
LOC_Os03g61829	1.09101	0.730817	1.67479	13.7217	9.69673	7.49787	3.23405	2.63599	42.6397	6.58098e-11	3.82395e-08	2.69798e-08	up-regulated
LOC_Os01g11010	0.09424	0.022216	0.081443	0.439628	0.56488	0.67034	3.07937	0.90829	40.9928	1.52791e-10	7.91831e-08	5.58675e-08	up-regulated
LOC_Os10g22520	0.331817	0.376115	0.586939	1.24136	2.40139	1.95064	2.18918	1.05403	40.8292	1.6613e-10	8.37436e-08	5.90851e-08	up-regulated
LOC_Os11g16310	1.1933	0.683896	1.30499	19.2942	6.15064	5.26602	3.37085	2.98145	40.2895	2.18986e-10	1.04976e-07	7.40659e-08	up-regulated
LOC_Os04g25650	0.894342	0.621064	0.821869	2.83489	5.21409	2.94252	2.28071	2.68734	39.3966	3.45899e-10	1.61771e-07	1.14137e-07	up-regulated
LOC_Os06g04920	16.2519	4.66623	10.9584	181.588	139.828	122.899	3.8573	6.51857	39.2578	3.71379e-10	1.69552e-07	1.19627e-07	up-regulated
LOC_Os01g71350	2.3695	2.62985	2.33713	7.34549	16.2385	9.98623	2.24606	4.25615	39.076	4.07629e-10	1.74613e-07	1.23198e-07	up-regulated
LOC_Os07g42730	38.9405	15.6688	39.8769	130.598	129.16	130.756	2.11908	7.58961	39.0657	4.09782e-10	1.74613e-07	1.23198e-07	up-regulated
LOC_Os04g09920	0.340887	0.377917	0.616258	1.73216	2.75673	2.15347	2.3927	1.78287	38.2364	6.26736e-10	2.58106e-07	1.82106e-07	up-regulated
LOC_Os06g08090	1.2217	0.381716	1.73052	14.2355	9.67381	7.30962	3.31341	3.5863	37.5978	8.6942e-10	3.33423e-07	2.35246e-07	up-regulated
LOC_Os01g03340	3.04089	5.51415	4.38905	15.4576	34.4645	17.4321	2.44496	5.63035	37.0252	1.16613e-09	4.3844e-07	3.09341e-07	up-regulated
LOC_Os06g35940	2.79861	2.65224	4.602	9.83167	23.4291	26.6892	2.65368	3.48287	35.6129	2.4069e-09	8.09691e-07	5.71276e-07	up-regulated
LOC_Os11g42070	0.084977	0.068397	0.080623	0.300368	0.356804	0.382341	2.22377	-0.85853	35.3211	2.7958e-09	9.08634e-07	6.41085e-07	up-regulated
LOC_Os03g28260	3.67905	1.59858	3.33046	13.5703	16.4444	10.9149	2.29728	2.16536	35.2608	2.88376e-09	9.21602e-07	6.50235e-07	up-regulated
LOC_Os06g43350	1.80961	1.04324	1.06696	5.03605	5.32579	5.33103	2.05313	4.29591	34.7312	3.78515e-09	1.17065e-06	8.2595e-07	up-regulated
LOC_Os02g13350	7.66899	4.62722	8.84256	46.6365	24.0981	28.8838	2.3306	4.02931	34.2587	4.82517e-09	1.44755e-06	1.02132e-06	up-regulated
LOC_Os02g36210	0.515264	0.458545	1.24774	3.14415	3.71515	3.59344	2.33397	3.21503	34.2519	4.84213e-09	1.44755e-06	1.02132e-06	up-regulated
LOC_Os06g11720	0.872731	0.631319	0.343353	3.20364	3.09238	2.1808	2.23665	3.23833	34.226	4.90695e-09	1.44755e-06	1.02132e-06	up-regulated
LOC_Os04g37990	0.226669	0.153962	0.388276	1.48679	1.05793	1.21439	2.37996	1.28558	33.6716	6.52453e-09	1.86728e-06	1.31746e-06	up-regulated
LOC_Os01g51570	7.49257	29.0137	14.334	91.2711	175.321	79.5154	2.84515	6.79121	33.4403	7.3487e-09	2.03289e-06	1.4343e-06	up-regulated
LOC_Os12g13030	1.06642	0.234644	1.18138	8.45797	10.9914	3.52902	3.24828	2.15459	33.2892	7.94224e-09	2.11517e-06	1.49236e-06	up-regulated
LOC_Os12g26290	1.70684	1.72407	4.03481	8.52613	13.5713	7.02598	2.0522	3.43954	33.1996	8.31684e-09	2.18459e-06	1.54134e-06	up-regulated
LOC_Os04g10010	0.362407	0.730624	0.246591	2.35886	7.43553	6.87812	3.68589	1.71668	32.7249	1.06168e-08	2.71437e-06	1.91512e-06	up-regulated
LOC_Os02g07400	0.451726	0.538998	0.31421	2.02	1.59769	1.37478	2.00156	2.64721	32.1432	1.43219e-08	3.61346e-06	2.54947e-06	up-regulated
LOC_Os02g14440	19.4862	16.2201	65.4165	302.974	205.799	277.528	3.08973	8.61572	31.4599	2.03598e-08	4.88e-06	3.44307e-06	up-regulated
LOC_Os02g07380	0.084718	0.03852	0.00722	0.374909	0.599237	0.412834	3.36376	1.56725	31.3067	2.20318e-08	5.21556e-06	3.67983e-06	up-regulated
LOC_Os10g36520	0.232576	0.832553	0.765107	12.471	3.5823	4.39107	3.60387	2.67837	30.865	2.76612e-08	6.46832e-06	4.56371e-06	up-regulated
LOC_Os08g07080	0.526252	0.338894	0.827429	3.11124	4.26235	1.911	2.52342	1.0631	30.8	2.86038e-08	6.60817e-06	4.66238e-06	up-regulated
LOC_Os03g53860	8.28041	7.07452	10.7737	49.8091	22.2313	28.1424	2.04371	7.18531	30.1078	4.08683e-08	8.82321e-06	6.2252e-06	up-regulated
LOC_Os09g27500	0.294266	0.302393	0.571923	0.973154	1.88099	1.62872	2.01818	1.26162	30.0923	4.11954e-08	8.82321e-06	6.2252e-06	up-regulated
LOC_Os02g45860	1.31658	0.304932	1.10706	9.16831	4.69639	5.64142	2.90119	1.21512	29.7443	4.92963e-08	1.03874e-05	7.32884e-06	up-regulated
LOC_Os11g05190	1.10167	0.691346	0.760201	2.58203	8.52364	2.88293	2.47388	1.69306	29.6908	5.06747e-08	1.04483e-05	7.37175e-06	up-regulated
LOC_Os08g44150	0.638488	0.802955	0.580626	2.77112	4.89768	2.18162	2.33355	1.06618	29.3875	5.92578e-08	1.2088e-05	8.52864e-06	up-regulated
LOC_Os04g59150	1.93298	1.41053	1.75981	11.2733	4.86986	4.66066	2.1173	3.80538	29.3129	6.15829e-08	1.243e-05	8.76998e-06	up-regulated
LOC_Os06g38830	0.219596	0.131082	0.407371	1.39487	1.84749	1.0161	2.56397	0.386553	28.9573	7.39898e-08	1.44771e-05	1.02143e-05	up-regulated
LOC_Os06g40818	0.05189	0.023031	0.045029	0.686832	0.280179	0.163595	3.28985	0.339971	28.3722	1.00093e-07	1.91929e-05	1.35415e-05	up-regulated
LOC_Os02g46860	0.1631	0.110781	0.043904	1.20413	1.15264	0.896294	3.3326	0.0915343	27.91	1.27089e-07	2.32134e-05	1.63782e-05	up-regulated
LOC_Os04g34180	0.948635	0.905892	1.39197	2.64174	9.96986	2.92235	2.29593	4.10831	27.811	1.33762e-07	2.4031e-05	1.6955e-05	up-regulated
LOC_Os04g09900	0.179605	0.514696	0.282526	1.56877	3.63082	3.19979	3.17816	1.71725	27.8062	1.34098e-07	2.4031e-05	1.6955e-05	up-regulated
LOC_Os01g67630	0.482112	0.705845	0.504736	2.00747	3.33389	1.68835	2.11052	2.48064	27.2885	1.75254e-07	3.02747e-05	2.13603e-05	up-regulated
LOC_Os03g04190	0.06593	0.03367	0.12944	0.709797	0.644962	0.276732	2.87386	0.502679	27.1996	1.83498e-07	3.14159e-05	2.21654e-05	up-regulated
LOC_Os07g42610	1.19554	0.535971	1.45407	9.23241	4.10854	3.07388	2.45332	2.6303	26.6755	2.40648e-07	4.04774e-05	2.85587e-05	up-regulated
LOC_Os07g48050	0.984452	0.787784	4.63103	7.89908	21.2413	20.5992	3.06673	3.0738	26.4015	2.77323e-07	4.40255e-05	3.10621e-05	up-regulated
LOC_Os10g36500	4.74439	9.14782	29.4258	327.76	75.7826	118.062	3.75909	8.40109	26.0116	3.39372e-07	5.08395e-05	3.58697e-05	up-regulated
LOC_Os01g04640	0.259297	0.221775	0.31367	2.38354	1.50304	1.57853	2.82226	-0.0611242	25.9258	3.54796e-07	5.27381e-05	3.72093e-05	up-regulated
LOC_Os04g46560	0.113352	0.062114	0.121645	0.696266	0.527806	0.388117	2.50469	-0.437781	25.8145	3.75852e-07	5.45983e-05	3.85217e-05	up-regulated
LOC_Os02g14430	0.506019	0.366298	0.408901	1.05251	2.7837	1.62043	2.12354	1.19331	25.3776	4.71365e-07	6.6459e-05	4.689e-05	up-regulated
LOC_Os01g47370	7.70078	2.79533	4.59848	91.1843	41.7242	26.3685	3.45921	2.71587	24.8959	6.05108e-07	8.28781e-05	5.84745e-05	up-regulated
LOC_Os12g35330	1.83281	1.78666	2.15654	14.7923	4.23578	7.46856	2.29496	1.3646	24.2275	8.56006e-07	0.000111917	7.89631e-05	up-regulated
LOC_Os09g29120	1.46593	0.55358	0.9925	4.79696	7.1911	3.61855	2.39782	0.93104	24.2231	8.57985e-07	0.000111917	7.89631e-05	up-regulated
LOC_Os05g02070	1.93825	1.23515	0.905523	5.92053	5.15072	6.87195	2.17924	3.19966	23.2857	1.39637e-06	0.000168315	0.000118754	up-regulated
LOC_Os02g56600	0.136111	0.068271	0.125366	0.612858	0.40756	0.529457	2.27123	0.129709	22.957	1.65666e-06	0.000190219	0.000134208	up-regulated
LOC_Os01g58024	2.7257	1.00551	0.882395	8.44138	9.32114	9.25441	2.57519	1.39846	22.8619	1.74073e-06	0.000197506	0.00013935	up-regulated
LOC_Os12g14440	35.8633	65.2874	54.6085	187.654	472.233	142.614	2.4236	8.92631	22.7489	1.84614e-06	0.000205812	0.00014521	up-regulated
LOC_Os05g35200	0.324614	0.594106	1.10402	3.70094	1.86056	2.07629	2.0489	2.1202	22.245	2.39984e-06	0.000257078	0.000181381	up-regulated
LOC_Os05g49240	0.274717	0	1.27085	41.4551	23.3769	7.02862	5.66013	2.77599	21.9956	2.73274e-06	0.000287914	0.000203137	up-regulated
LOC_Os07g02440	0.842127	1.14678	0.798402	9.63982	2.10753	3.07911	2.52059	2.74364	21.4815	3.57255e-06	0.000351331	0.000247881	up-regulated
LOC_Os05g01370	0.111496	0.133984	0.436065	0.989087	1.52831	0.969752	2.41472	0.335477	21.4339	3.66238e-06	0.000357388	0.000252155	up-regulated
LOC_Os07g39750	0.107808	0.134338	0.500245	2.32572	1.39511	0.973077	2.78938	1.97798	21.2236	4.08693e-06	0.000393804	0.000277847	up-regulated
LOC_Os01g58022	5.53052	3.26825	3.19342	15.7506	15.8799	17.0884	2.07509	2.10676	21.0246	4.53425e-06	0.000421049	0.000297071	up-regulated
LOC_Os02g06588	1.37262	1.00742	1.00281	4.21118	4.65693	4.38868	2.02937	1.7222	21.0199	4.54536e-06	0.000421049	0.000297071	up-regulated
LOC_Os12g19420	1.55448	0.790613	0.723165	5.1602	4.80769	5.51889	2.36273	-0.314649	20.9711	4.66263e-06	0.000429836	0.00030327	up-regulated
LOC_Os01g63190	0.229278	0.350743	0.458243	7.24713	1.18968	1.02651	3.32002	2.85627	20.8032	5.08972e-06	0.000461449	0.000325574	up-regulated
LOC_Os07g29430	0.439438	0.633761	0.218665	2.26316	1.91139	1.04638	2.05839	0.615917	20.6499	5.51409e-06	0.000487247	0.000343776	up-regulated
LOC_Os11g42880	0.267952	0.231883	0.217292	0.817859	1.14325	1.06131	2.13195	-0.388262	20.578	5.72496e-06	0.000498982	0.000352056	up-regulated
LOC_Os06g37410	0.322723	0.10661	0.254807	0.574054	1.33492	0.971379	2.09926	-0.106814	20.3017	6.6142e-06	0.000558711	0.000394197	up-regulated
LOC_Os09g07300	0.181495	0.094381	0.175481	0.83927	0.804603	0.662287	2.42091	2.16215	20.1493	7.16279e-06	0.000597158	0.000421324	up-regulated
LOC_Os11g03230	0.95962	0.425171	1.59415	3.70469	3.80298	4.001	2.03059	1.88195	19.9375	8.00169e-06	0.000652	0.000460018	up-regulated
LOC_Os05g43880	0	0.191168	0.04209	0.72764	1.63131	0.359093	3.59338	0.211883	19.8819	8.23783e-06	0.000666499	0.000470247	up-regulated
LOC_Os07g25050	1.82745	1.06021	3.54148	5.76476	19.4645	5.73221	2.3063	2.01459	19.7499	8.82658e-06	0.000699379	0.000493446	up-regulated
LOC_Os01g61110	0.188803	0.150929	0.055203	0.674082	0.417106	0.478878	2.02825	0.826682	19.6766	9.1719e-06	0.000720784	0.000508547	up-regulated
LOC_Os11g02369	14.7347	12.0309	14.4662	58.7383	49.0488	52.2733	2.03573	4.7702	19.543	9.83608e-06	0.000754428	0.000532285	up-regulated
LOC_Os10g38212	3.36749	1.34958	0.97288	9.71014	11.3812	11.0778	2.51988	0.873206	19.4435	1.03619e-05	0.00078491	0.000553792	up-regulated
LOC_Os10g21258	2.01609	0.686177	0.423421	6.0493	6.7693	5.75117	2.57223	0.102705	19.0888	1.24775e-05	0.000894067	0.000630807	up-regulated
LOC_Os01g71340	2.51334	5.60306	11.4145	21.2822	34.6026	22.0608	2.10522	4.3889	18.8772	1.39407e-05	0.000972046	0.000685825	up-regulated
LOC_Os01g69010	1.08952	0.352602	0.951763	3.13063	3.13511	3.81304	2.13279	3.10673	18.7119	1.52029e-05	0.00104862	0.000739851	up-regulated
LOC_Os12g43140	0.153674	0.065442	0.129941	0.387948	0.995618	0.461941	2.41061	-0.413758	18.6737	1.55104e-05	0.00106528	0.000751607	up-regulated
LOC_Os05g33190	0.403641	0.032847	0.191914	1.22261	1.16523	1.6793	2.70768	0.897513	18.5768	1.63198e-05	0.00109269	0.000770947	up-regulated
LOC_Os11g05590	0.261602	0.2433	0.147227	1.22379	0.914833	0.795318	2.21377	0.566046	18.5075	1.69234e-05	0.00111132	0.000784092	up-regulated
LOC_Os04g10000	1.70962	2.11415	1.21308	3.5871	9.12648	8.67167	2.13832	2.48962	18.1306	2.06256e-05	0.00129732	0.00091532	up-regulated
LOC_Os06g11660	0.03115	0.08308	0.318809	1.9983	0.567465	1.0117	3.19421	2.0313	18.1142	2.08041e-05	0.00130365	0.000919791	up-regulated
LOC_Os11g47600	0.226135	0.035464	0.138674	0.423771	0.755875	0.752982	2.24325	-0.0423744	17.2736	3.23646e-05	0.00185251	0.00130704	up-regulated
LOC_Os01g58910	0.073674	0.026989	0.079152	0.147587	0.643408	0.575133	2.96042	0.376648	17.1825	3.39553e-05	0.00192262	0.0013565	up-regulated
LOC_Os05g39990	0.488501	0.573209	0.578524	2.20001	1.43986	3.67275	2.24516	1.72154	16.2921	5.4291e-05	0.00276135	0.00194827	up-regulated
LOC_Os11g38210	3.85311	1.56289	0.701405	8.10649	8.73114	9.23155	2.1056	1.17355	16.0907	6.03797e-05	0.00295352	0.00208385	up-regulated
LOC_Os07g45074	0.39763	0.189723	0.349275	1.36254	1.30862	0.969505	2.01485	1.08262	16.0745	6.08978e-05	0.00297128	0.00209638	up-regulated
LOC_Os11g36200	0.106403	0.093413	0.131271	0.609647	0.624436	0.343646	2.2949	0.474342	15.9735	6.4236e-05	0.00311829	0.00220011	up-regulated
LOC_Os01g42780	1.24636	0.339251	0.476698	8.67829	1.66792	1.95473	2.63886	3.22284	15.6703	7.53976e-05	0.0035435	0.00250011	up-regulated
LOC_Os03g56930	0	0	0.064313	5.55242	1.15338	0.377136	6.90366	2.59768	15.6517	7.61432e-05	0.00356979	0.00251866	up-regulated
LOC_Os02g47920	1.02808	0.677234	0.33047	3.54512	2.75989	3.12868	2.25408	1.14256	15.4264	8.5782e-05	0.00391636	0.00276318	up-regulated
LOC_Os08g08160	0.172572	0.218558	0.241212	1.12121	0.820342	0.646589	2.09964	-0.144453	15.086	0.000102722	0.00452805	0.00319476	up-regulated
LOC_Os01g18120	0.612271	0.109401	0.145237	0.967551	1.51748	2.12512	2.39625	0.918376	15.0015	0.000107425	0.00466033	0.00328809	up-regulated
LOC_Os04g10160	1.56014	3.09422	2.0823	6.83069	16.2919	12.1249	2.45437	3.31666	14.3147	0.000154653	0.00607679	0.00428746	up-regulated
LOC_Os11g43520	0.067467	0.22368	0.728639	2.1874	0.973573	1.29357	2.2475	1.24921	14.2126	0.000163277	0.00624919	0.0044091	up-regulated
LOC_Os03g05680	0.6432	0.221277	0.347495	2.1671	1.99403	1.65277	2.30244	0.605241	13.752	0.000208603	0.00749058	0.00528496	up-regulated
LOC_Os06g07790	2.43034	1.34788	1.93599	10.7982	4.54853	6.92223	2.04748	5.44319	13.6551	0.000219646	0.0076856	0.00542256	up-regulated
LOC_Os11g10090	0.020348	0	0	0.044126	0.03908	0.06957	2.78511	0.251384	13.6074	0.000225293	0.00781826	0.00551616	up-regulated
LOC_Os04g57430	0.183777	0	0.103154	0.301357	1.16012	0.392461	2.63993	1.6969	13.5001	0.000238555	0.00812485	0.00573247	up-regulated
LOC_Os01g50090	0.162455	0.138892	0.084451	0.308794	2.57136	0.149681	2.93822	0.319889	13.4424	0.000245996	0.0082754	0.0058387	up-regulated
LOC_Os08g39550	0.286126	0.356585	0.066628	1.37532	0.787865	0.864005	2.14478	1.45221	13.3983	0.000251849	0.00841326	0.00593596	up-regulated
LOC_Os02g50404	0.504626	0.724937	0.767809	2.76589	4.31675	1.89844	2.23072	-0.233457	13.3047	0.000264743	0.00871745	0.00615058	up-regulated
LOC_Os02g36110	0.169307	0.185418	0.142759	0.672549	1.06224	1.29804	2.67267	-0.191039	13.2155	0.000277648	0.0090083	0.00635579	up-regulated
LOC_Os05g11320	815.544	1311.25	931.371	132.521	152.893	63.8656	-3.05521	7.79388	40.7805	1.70326e-10	8.37436e-08	5.90851e-08	down-regulated
LOC_Os06g46160	46.4028	12.355	66.7959	3.60206	5.10405	3.24188	-3.31933	3.52589	37.8458	7.65612e-10	3.05846e-07	2.15789e-07	down-regulated
LOC_Os11g47680	11.641	10.0922	7.82482	0	0	0	-12.358	3.76148	33.5238	7.03983e-09	1.98513e-06	1.4006e-06	down-regulated
LOC_Os05g02060	238.267	378.237	151.221	40.8918	89.7914	51.1587	-2.02963	6.51426	31.5965	1.89771e-08	4.60614e-06	3.24985e-06	down-regulated
LOC_Os01g06310	77.3865	134.506	29.1639	8.98419	12.0817	8.26055	-2.98249	4.43009	30.5569	3.24225e-08	7.4012e-06	5.2219e-06	down-regulated
LOC_Os06g45040	2.03636	4.76511	3.63055	0.350107	0.766518	0.204031	-2.87793	-0.0313366	29.2706	6.29446e-08	1.24429e-05	8.77907e-06	down-regulated
LOC_Os05g49170	87.3231	113.624	24.4154	8.73946	16.5091	10.2658	-2.62979	4.83439	27.9097	1.27114e-07	2.32134e-05	1.63782e-05	down-regulated
LOC_Os01g63210	111.019	79.6706	143.649	21.9059	35.8034	14.8337	-2.14107	5.58112	25.8572	3.67637e-07	5.42264e-05	3.82593e-05	down-regulated
LOC_Os02g04780	4.94083	2.52101	6.50494	0.92875	1.34914	0.539013	-2.23834	1.23481	23.8022	1.06761e-06	0.000135572	9.56525e-05	down-regulated
LOC_Os09g20330	25.1527	65.3517	20.6664	4.0323	11.6194	2.6116	-2.56265	3.92289	23.7539	1.0947e-06	0.000138098	9.74351e-05	down-regulated
LOC_Os09g12660	150.026	306.449	57.2282	15.787	47.1768	12.8219	-2.73249	6.73803	23.5444	1.22063e-06	0.000151985	0.000107233	down-regulated
LOC_Os03g24560	72.5909	151.734	38.5236	10.0944	27.0055	10.8672	-2.41277	4.95547	21.8534	2.94292e-06	0.00030339	0.000214056	down-regulated
LOC_Os03g19120	1.7426	8.3825	3.74873	0.978671	0.880036	0.66603	-2.34309	1.4611	21.1554	4.23506e-06	0.00040078	0.000282769	down-regulated
LOC_Os01g45640	30.1878	54.565	22.9843	3.68662	14.5452	6.17782	-2.10227	3.8534	20.4025	6.27478e-06	0.000539546	0.000380676	down-regulated
LOC_Os01g16310	15.7449	3.12425	4.36428	1.14168	1.51988	1.27797	-2.54808	3.09537	19.3822	1.07001e-05	0.000801464	0.000565472	down-regulated
LOC_Os07g02460	673.524	1735.15	346.321	126.878	262.782	225.218	-2.10245	7.92654	18.2525	1.93468e-05	0.00122936	0.00086737	down-regulated
LOC_Os02g01220	40.8443	14.4199	11.9555	4.48831	2.12969	6.49994	-2.3074	3.60029	17.8609	2.37648e-05	0.00146524	0.0010338	down-regulated
LOC_Os12g33130	98.8079	73.5845	119.182	5.92087	21.6268	18.1265	-2.61708	4.05153	16.9444	3.84914e-05	0.00210878	0.00148784	down-regulated
LOC_Os05g35010	0.9128	0.281829	0.508216	0.081634	0.174536	0.092914	-2.23968	0.350672	16.3653	5.22324e-05	0.00267081	0.00188439	down-regulated
LOC_Os10g42610	15.9216	68.1101	8.63132	2.54586	7.90612	3.74223	-2.65157	4.15635	16.297	5.41495e-05	0.00276135	0.00194827	down-regulated
LOC_Os10g38610	6.24436	3.52559	10.0327	1.20855	1.78168	0.46842	-2.44415	1.53615	16.0941	6.02724e-05	0.00295352	0.00208385	down-regulated
LOC_Os07g43860	5.8126	13.3247	3.30067	1.03938	2.55249	1.33325	-2.11928	-0.10102	15.7868	7.08961e-05	0.00335662	0.00236826	down-regulated
LOC_Os08g35710	3.07845	10.7422	5.32741	0.790038	2.54189	0.863181	-2.12505	1.51922	15.7368	7.2796e-05	0.00343809	0.00242574	down-regulated
LOC_Os04g40630	58.8832	264.278	35.1191	17.4785	34.8333	15.606	-2.33597	6.22301	15.6264	7.71707e-05	0.00360914	0.00254642	down-regulated
LOC_Os06g50780	0.596737	0	1.57434	0.003328	0	0	-8.64236	-0.152595	15.3893	8.74838e-05	0.00398456	0.0028113	down-regulated
LOC_Os01g43750	45.4939	2.59034	51.2627	4.01823	4.64735	1.8552	-3.17843	4.0933	15.2438	9.44855e-05	0.00425502	0.00300212	down-regulated
LOC_Os12g26470	4.21453	1.88691	1.23879	0.352158	0.653859	0.632693	-2.13106	0.977501	14.7586	0.000122187	0.0050713	0.00357805	down-regulated
LOC_Os10g36580	403.728	147.288	180.539	16.6067	38.0092	65.652	-2.56994	5.24777	14.5698	0.000135059	0.00546364	0.00385486	down-regulated
LOC_Os07g02060	0.947328	3.18946	0.848028	0.218536	0.482252	0.129273	-2.49726	-0.428073	14.2083	0.000163651	0.00625101	0.00441039	down-regulated
LOC_Os10g32070	1.6409	2.2541	0.371433	0.224967	0.438582	0.231615	-2.20589	0.187736	13.9939	0.000183401	0.00682858	0.00481789	down-regulated
LOC_Os03g22360	2.96982	1.02334	2.82507	0.793704	0.157894	0.323081	-2.32861	-0.211773	13.7608	0.000207629	0.00749058	0.00528496	down-regulated
LOC_Os04g21130	7.85537	1.3112	6.57791	0.536608	1.42593	0.482989	-2.64833	0.684006	13.561	0.000230934	0.00793576	0.00559906	down-regulated

## Sheet: Table S4
Supplemental Table S4 Differentially expressed genes between Xa5-RNAi inoculated and Xa5-RNAi mock (C3: XRI vs. XRM) identified with the criteria of FDR £ 0.01 and the absolute value of |log2(fold change)| ³ 2
gene_id	XRM-1	XRM-2	XRM-3	XRI-1	XRI-2	logFC	logCPM	LR	P-Value	FDR	Storey_q value	DE
LOC_Os08g09610	12.0302	13.1556	12.8797	39.4866	49.9192	3.16838	5.00294	151.388	8.61966e-35	8.2641e-31	1.84319e-31	up-regulated
LOC_Os07g47390	4.9204	6.21541	4.4996	29.5583	47.7996	4.24713	3.93293	142.184	8.86331e-33	5.66513e-29	1.26353e-29	up-regulated
LOC_Os02g37109	3.0677	2.71402	3.36818	11.4069	14.3254	3.41766	3.14846	141	1.60892e-32	7.71278e-29	1.72023e-29	up-regulated
LOC_Os08g01140	7.32049	8.1535	10.5551	28.2466	45.2808	3.43314	4.78571	140.003	2.65767e-32	1.01922e-28	2.27322e-29	up-regulated
LOC_Os02g51070	21.701	21.5261	22.0233	55.0919	65.9341	2.8227	7.08064	130.635	2.9759e-30	8.15185e-27	1.81816e-27	up-regulated
LOC_Os02g10700	122.333	111.874	112.44	337.972	427.527	3.06795	9.4862	124.975	5.1551e-29	1.09832e-25	2.44966e-26	up-regulated
LOC_Os07g06250	4.12736	3.79657	5.53399	17.0564	21.2996	3.4395	2.60779	119.939	6.52206e-28	1.13691e-24	2.53573e-25	up-regulated
LOC_Os10g01080	33.7566	33.2651	37.8388	95.7477	92.5709	2.77977	6.37145	118.882	1.11132e-27	1.6392e-24	3.65601e-25	up-regulated
LOC_Os01g53330	18.057	21.2497	23.3157	58.9067	51.9181	2.77068	6.14134	108.081	2.58048e-25	2.28474e-22	5.09579e-23	up-regulated
LOC_Os01g64960	580.633	512.319	599.637	1439.44	1597.55	2.76948	10.5909	106.998	4.45511e-25	3.55945e-22	7.93886e-23	up-regulated
LOC_Os09g17740	5842.73	4924.99	5527.07	13402.4	14001.5	2.67357	13.8229	103.207	3.01924e-24	1.96593e-21	4.38474e-22	up-regulated
LOC_Os07g43370	45.7459	43.2456	64.4069	160.445	192.026	3.13154	7.43524	103.17	3.07578e-24	1.96593e-21	4.38474e-22	up-regulated
LOC_Os10g42900	9.66104	9.56162	14.1903	27.339	32.4568	2.77374	5.92755	100.583	1.13561e-23	6.40449e-21	1.42843e-21	up-regulated
LOC_Os01g21560	31.0311	23.6632	32.4248	74.6959	74.8078	2.69917	6.1489	100.369	1.26471e-23	6.92881e-21	1.54537e-21	up-regulated
LOC_Os06g40360	9.99805	12.52	13.9965	30.1352	27.8569	2.6176	5.95862	100.217	1.36553e-23	7.27332e-21	1.62221e-21	up-regulated
LOC_Os08g37810	35.4548	31.6438	38.9408	73.3256	77.5744	2.43705	6.50838	96.7384	7.91182e-23	3.61212e-20	8.05633e-21	up-regulated
LOC_Os08g45190	36.6318	38.8962	45.2659	92.9088	79.8459	2.45781	6.05698	95.9776	1.1619e-22	5.06349e-20	1.12934e-20	up-regulated
LOC_Os01g54400	13.0597	11.5777	15.1221	35.1281	32.2445	2.69107	4.90804	94.7948	2.1118e-22	8.61568e-20	1.92161e-20	up-regulated
LOC_Os04g57760	29.542	31.9409	48.8434	88.6167	85.108	2.59767	6.52978	94.6146	2.31308e-22	9.24027e-20	2.06091e-20	up-regulated
LOC_Os02g35690	35.2013	34.3031	37.7969	66.0965	65.5264	2.22833	6.48366	94.079	3.03178e-22	1.18642e-19	2.64614e-20	up-regulated
LOC_Os04g38870	53.4988	50.9201	44.3489	100.041	111.334	2.43523	7.26352	93.087	5.00455e-22	1.77561e-19	3.96026e-20	up-regulated
LOC_Os02g10390	1687.6	1337.32	1269.87	4347.84	4991	3.03679	12.3266	93.0326	5.14389e-22	1.77561e-19	3.96026e-20	up-regulated
LOC_Os07g43700	13.0204	8.4595	10.875	29.7964	43.1752	3.07638	5.70207	93.0166	5.18563e-22	1.77561e-19	3.96026e-20	up-regulated
LOC_Os06g01620	5.55845	6.98822	9.83634	18.2269	21.5244	2.77501	4.47411	92.9289	5.4206e-22	1.79207e-19	3.99696e-20	up-regulated
LOC_Os07g48090	30.426	23.9035	24.5179	64.6936	79.8232	2.78942	6.6826	90.4385	1.90812e-21	5.80766e-19	1.29532e-19	up-regulated
LOC_Os07g48040	184.717	202.798	178.306	375.52	345.849	2.29175	8.68445	89.5239	3.02961e-21	8.80192e-19	1.96315e-19	up-regulated
LOC_Os12g38150	9.82354	8.6036	17.0298	34.9502	58.9021	3.32872	5.05849	89.4116	3.20651e-21	9.17683e-19	2.04677e-19	up-regulated
LOC_Os10g40390	10.4473	10.0094	16.4156	32.9211	30.2165	2.71306	5.38768	88.9784	3.9914e-21	1.1092e-18	2.47392e-19	up-regulated
LOC_Os01g08440	20.4039	22.2133	17.1192	46.4599	78.2196	2.99239	6.0859	88.8275	4.30779e-21	1.18003e-18	2.63189e-19	up-regulated
LOC_Os01g62630	2.04697	3.09332	4.72309	10.4896	15.7074	3.36014	3.64533	88.2962	5.63519e-21	1.47852e-18	3.29763e-19	up-regulated
LOC_Os07g37550	1094.84	940.935	1278.17	2819.99	2991.62	2.73698	11.213	88.1721	6.00008e-21	1.52474e-18	3.40073e-19	up-regulated
LOC_Os11g02424	174.538	154.79	212.27	469.676	494.309	2.76054	9.09323	88.1579	6.04331e-21	1.52474e-18	3.40073e-19	up-regulated
LOC_Os09g30310	65.2754	50.6315	65.9578	121.422	135.465	2.41722	5.76041	87.0926	1.03556e-20	2.43522e-18	5.43142e-19	up-regulated
LOC_Os03g17070	1852.78	1354.27	1570.67	4117.22	4015.81	2.68295	11.5933	87.0815	1.0414e-20	2.43522e-18	5.43142e-19	up-regulated
LOC_Os05g35580	17.588	16.3734	25.106	46.9715	59.435	2.77905	6.18078	86.7403	1.23748e-20	2.7916e-18	6.22627e-19	up-regulated
LOC_Os09g28630	192.304	139.302	217.722	461.054	610.188	2.8777	8.62789	86.4206	1.45461e-20	3.24326e-18	7.23365e-19	up-regulated
LOC_Os11g38650	110.431	85.8924	120.1	269.628	273.022	2.69952	8.49127	85.9143	1.87907e-20	4.09445e-18	9.1321e-19	up-regulated
LOC_Os09g28500	77.4794	94.7063	40.443	223.115	363.71	3.40249	7.04648	85.8246	1.96623e-20	4.23624e-18	9.44834e-19	up-regulated
LOC_Os04g53230	529.495	553.044	610.785	1491.94	1486.23	2.75266	10.617	84.8499	3.21894e-20	6.56629e-18	1.46452e-18	up-regulated
LOC_Os03g27170	3.6377	4.77161	4.77114	8.46541	10.6339	2.48322	3.02754	84.7924	3.314e-20	6.68905e-18	1.4919e-18	up-regulated
LOC_Os05g09728	39.7191	33.5063	43.2581	74.6119	77.198	2.3075	5.86535	83.7841	5.51857e-20	1.07978e-17	2.4083e-18	up-regulated
LOC_Os06g14190	5.93929	6.323	7.21187	12.6314	11.8614	2.2712	5.08124	83.5464	6.22385e-20	1.20548e-17	2.68865e-18	up-regulated
LOC_Os02g53860	35.544	37.2674	48.279	79.6315	89.2898	2.41768	7.52242	83.47	6.46914e-20	1.24046e-17	2.76667e-18	up-regulated
LOC_Os03g21780	21.7829	17.4045	22.736	45.8207	56.913	2.64944	6.70643	82.9057	8.60609e-20	1.60215e-17	3.57338e-18	up-regulated
LOC_Os06g12230	4.98538	5.91755	4.97072	8.24121	10.8826	2.20981	3.79498	82.3471	1.14168e-19	2.06525e-17	4.60626e-18	up-regulated
LOC_Os01g63460	11.1507	10.8891	9.39623	21.3009	19.6237	2.31365	4.99171	82.1611	1.25437e-19	2.2479e-17	5.01364e-18	up-regulated
LOC_Os03g39610	1333.79	1005.1	1548.98	4770.98	4944.7	3.24159	12.4142	82.0275	1.34205e-19	2.33089e-17	5.19872e-18	up-regulated
LOC_Os02g51910	3.72978	5.04817	3.83833	10.1847	17.4219	3.07453	4.55652	82.0169	1.3493e-19	2.33089e-17	5.19872e-18	up-regulated
LOC_Os01g71190	83.3964	75.1045	99.1359	193.796	183.532	2.48144	7.09912	81.9257	1.413e-19	2.41914e-17	5.39555e-18	up-regulated
LOC_Os05g40020	113.891	78.5286	75.1732	235.022	323.282	2.96468	7.30031	81.7177	1.56984e-19	2.64049e-17	5.88926e-18	up-regulated
LOC_Os03g21560	1129.24	747.172	1390.12	3661.84	5311.05	3.36764	11.3167	81.691	1.59119e-19	2.65313e-17	5.91743e-18	up-regulated
LOC_Os01g41710	4208.85	2604.27	4799.77	15960.7	18233.4	3.46728	13.6573	81.6664	1.61106e-19	2.66312e-17	5.93971e-18	up-regulated
LOC_Os07g12390	31.7464	29.9984	22.6985	75.1547	70.7698	2.71901	4.74705	81.5117	1.74229e-19	2.83121e-17	6.31463e-18	up-regulated
LOC_Os02g44680	4.30607	4.6343	6.56862	12.7347	10.7433	2.54157	3.77892	81.0942	2.15214e-19	3.41051e-17	7.60667e-18	up-regulated
LOC_Os04g48490	0.755297	1.15683	1.44004	4.21772	4.96794	3.40587	2.07617	80.7539	2.55656e-19	3.92176e-17	8.74695e-18	up-regulated
LOC_Os01g61010	22.1626	23.1929	31.758	47.431	47.176	2.23443	6.81848	80.6754	2.66017e-19	4.04831e-17	9.0292e-18	up-regulated
LOC_Os09g34340	17.5991	12.2934	13.1646	29.2939	39.141	2.57529	5.41706	80.6011	2.76207e-19	4.1442e-17	9.24305e-18	up-regulated
LOC_Os06g49520	5.89113	7.32057	8.27741	12.7843	14.5399	2.29315	3.93532	80.5933	2.77297e-19	4.1442e-17	9.24305e-18	up-regulated
LOC_Os01g51320	4.50753	3.627	6.83082	14.9975	13.8686	2.87592	3.89264	80.5826	2.78801e-19	4.1442e-17	9.24305e-18	up-regulated
LOC_Os08g44680	2255.65	2259.16	2505.52	6086.51	5058.58	2.60511	11.9935	80.487	2.92618e-19	4.31612e-17	9.6265e-18	up-regulated
LOC_Os10g01100	7.56054	6.57371	8.56308	13.5005	14.133	2.21109	4.94556	80.3627	3.1162e-19	4.56131e-17	1.01734e-17	up-regulated
LOC_Os06g17410	46.1366	40.8453	50.8015	101.874	97.6717	2.46346	6.70306	80.1745	3.4277e-19	4.8686e-17	1.08587e-17	up-regulated
LOC_Os02g51930	6.39303	10.0057	5.55546	15.3882	27.8882	2.93285	4.61881	79.8756	3.9874e-19	5.58091e-17	1.24474e-17	up-regulated
LOC_Os08g43390	6.80678	11.1595	9.15828	21.9676	24.0639	2.72619	5.03003	79.6912	4.37743e-19	6.0824e-17	1.35659e-17	up-regulated
LOC_Os08g29170	235.434	228.131	268.416	442.18	538.184	2.35219	9.48963	79.6173	4.54428e-19	6.26882e-17	1.39817e-17	up-regulated
LOC_Os06g34790	73.0793	53.8857	77.9522	142.675	166.876	2.51122	6.64076	79.388	5.10352e-19	6.99e-17	1.55902e-17	up-regulated
LOC_Os07g39590	51.6761	43.1838	44.4852	85.6923	90.3756	2.25949	7.13447	79.328	5.26093e-19	7.15449e-17	1.59571e-17	up-regulated
LOC_Os01g52230	62.2293	46.1269	54.5196	232.353	265.177	3.52511	7.43155	79.2081	5.58999e-19	7.46505e-17	1.66498e-17	up-regulated
LOC_Os01g03950	4.51155	4.4464	6.88587	15.0119	14.7655	2.84724	5.09342	79.2035	5.60319e-19	7.46505e-17	1.66498e-17	up-regulated
LOC_Os05g38040	25.1735	42.8286	31.3491	62.8739	85.5029	2.54145	6.82995	79.1709	5.69634e-19	7.53292e-17	1.68011e-17	up-regulated
LOC_Os10g37110	53.9357	46.4642	51.1953	96.893	120.868	2.44466	7.3382	79.1533	5.74712e-19	7.54802e-17	1.68348e-17	up-regulated
LOC_Os03g55350	6.36784	5.58176	5.41756	12.7283	17.6987	2.72963	4.96883	78.792	6.90065e-19	8.94054e-17	1.99406e-17	up-regulated
LOC_Os10g35040	2.5971	3.39805	4.97549	9.22509	12.2948	2.91881	3.67106	78.7349	7.10293e-19	9.14085e-17	2.03874e-17	up-regulated
LOC_Os03g11670	21.8794	20.3776	25.2234	45.0662	52.5055	2.46124	6.2742	78.455	8.18411e-19	1.03927e-16	2.31796e-17	up-regulated
LOC_Os09g24990	17.2967	12.6616	12.177	30.6775	35.0434	2.55218	6.25327	78.358	8.59595e-19	1.0773e-16	2.40277e-17	up-regulated
LOC_Os04g33830	1556.29	1471.13	2091.27	6071.48	5450.3	3.10597	11.4907	78.3314	8.71243e-19	1.08481e-16	2.41952e-17	up-regulated
LOC_Os10g38710	39.0901	40.4006	55.499	120.845	110.407	2.71669	6.39002	78.2969	8.86592e-19	1.0968e-16	2.44626e-17	up-regulated
LOC_Os01g19610	35.2508	38.7152	60.4241	100.249	88.7406	2.4367	6.98175	78.28	8.9421e-19	1.09913e-16	2.45146e-17	up-regulated
LOC_Os05g33900	97.0578	116.894	159.665	273.88	236.846	2.40065	8.26713	78.2482	9.08748e-19	1.10989e-16	2.47545e-17	up-regulated
LOC_Os09g26300	1.52144	1.25571	1.61285	4.00909	4.66823	2.90453	1.80542	77.9359	1.06439e-18	1.2756e-16	2.84506e-17	up-regulated
LOC_Os01g12770	30.1543	26.0176	27.6487	64.8864	83.5996	2.74626	6.59711	77.5418	1.2994e-18	1.54758e-16	3.45166e-17	up-regulated
LOC_Os03g10090	46.9122	35.691	62.2819	145.515	131.204	2.85818	7.8263	77.433	1.37301e-18	1.61518e-16	3.60244e-17	up-regulated
LOC_Os04g59440	44.9774	42.2661	42.5106	115.193	175.745	3.08886	6.74041	77.2079	1.53875e-18	1.77744e-16	3.96433e-17	up-regulated
LOC_Os07g06880	38.724	31.1991	49.395	111.367	191.42	3.26034	7.0826	76.8915	1.80609e-18	2.04922e-16	4.5705e-17	up-regulated
LOC_Os03g05290	168.608	169.108	344.984	623.98	817.348	3.01374	8.97688	76.8085	1.88367e-18	2.11225e-16	4.71107e-17	up-regulated
LOC_Os09g29490	96.4679	82.9769	90.5007	170.581	181.527	2.30776	7.69133	76.6102	2.08266e-18	2.3218e-16	5.17845e-17	up-regulated
LOC_Os06g28630	4.60987	8.97224	4.7481	46.4918	60.8973	4.5212	4.61214	76.5585	2.13786e-18	2.36696e-16	5.27918e-17	up-regulated
LOC_Os01g12680	1.24324	0.820928	1.48384	3.82083	4.23363	3.09642	2.95913	76.5493	2.14786e-18	2.36696e-16	5.27918e-17	up-regulated
LOC_Os03g56810	25.5184	27.0342	27.5463	42.0916	46.334	2.07963	6.168	76.5332	2.16537e-18	2.37263e-16	5.29182e-17	up-regulated
LOC_Os06g04150	234.077	197.005	330.943	594.111	667.493	2.65407	8.98563	76.4537	2.25433e-18	2.44219e-16	5.44697e-17	up-regulated
LOC_Os07g36210	37.8604	28.4797	28.6054	74.241	95.4748	2.74954	5.32944	76.3543	2.37076e-18	2.5539e-16	5.69612e-17	up-regulated
LOC_Os10g26850	32.5523	33.8955	38.0613	53.3182	66.3415	2.1298	5.97458	76.0731	2.73353e-18	2.92823e-16	6.53101e-17	up-regulated
LOC_Os05g50470	10.8092	8.74872	11.8513	23.5235	19.4817	2.38017	4.43285	75.9187	2.95583e-18	3.14878e-16	7.02292e-17	up-regulated
LOC_Os02g53530	33.2016	23.9413	32.8254	66.8722	69.2586	2.51335	5.96182	75.9065	2.97419e-18	3.15083e-16	7.02749e-17	up-regulated
LOC_Os09g26960	67.7883	51.7887	61.1995	122.462	125.348	2.373	7.5822	75.8228	3.10305e-18	3.26928e-16	7.29168e-17	up-regulated
LOC_Os02g21090	0.880559	0.896976	1.24223	3.30484	3.23022	3.04704	2.82498	75.6962	3.30852e-18	3.43095e-16	7.65225e-17	up-regulated
LOC_Os09g39860	5.99253	5.88105	7.39096	10.8629	15.7803	2.39751	4.40503	75.2547	4.13739e-18	4.21992e-16	9.41194e-17	up-regulated
LOC_Os06g14620	20.7494	27.7536	32.4321	58.9713	69.1171	2.61263	6.16781	74.6259	5.68927e-18	5.68186e-16	1.26726e-16	up-regulated
LOC_Os03g05570	2.76668	1.82555	2.72518	8.25733	8.28872	3.08946	2.53581	74.6064	5.74563e-18	5.70842e-16	1.27318e-16	up-regulated
LOC_Os05g42250	33.8663	32.9058	38.3462	55.7587	55.1372	2.01128	6.97013	74.406	6.35941e-18	6.20613e-16	1.38419e-16	up-regulated
LOC_Os04g58160	32.8224	32.1436	41.8069	72.0821	66.5965	2.31354	6.64182	74.1564	7.21675e-18	6.88463e-16	1.53552e-16	up-regulated
LOC_Os04g34600	87.0192	70.9115	90.2208	160.041	158.898	2.28559	7.19281	74.0364	7.66893e-18	7.27979e-16	1.62366e-16	up-regulated
LOC_Os03g17690	605.352	486.377	525.59	920.716	1204.71	2.31061	9.97314	73.9161	8.15102e-18	7.6993e-16	1.71722e-16	up-regulated
LOC_Os01g13800	36.4705	44.8476	43.2982	64.7804	70.6137	2.06599	7.64865	73.8632	8.37229e-18	7.86955e-16	1.75519e-16	up-regulated
LOC_Os02g37060	961.339	751.784	1297.03	3482.39	3215.07	3.07959	10.7129	73.8411	8.46662e-18	7.90972e-16	1.76415e-16	up-regulated
LOC_Os10g14011	44.3789	40.2854	32.8225	64.8995	71.9789	2.14531	5.65789	73.7299	8.9574e-18	8.29749e-16	1.85064e-16	up-regulated
LOC_Os06g09260	184.798	132.029	129.179	333.235	573.854	2.92717	7.03071	73.6718	9.22457e-18	8.5039e-16	1.89668e-16	up-regulated
LOC_Os08g34720	21.8352	23.7677	29.8545	46.1079	46.6703	2.23919	6.40135	73.6473	9.33973e-18	8.56887e-16	1.91117e-16	up-regulated
LOC_Os06g47700	0.980719	1.05302	1.28594	2.51707	3.28743	2.74076	2.73422	73.6126	9.50569e-18	8.63847e-16	1.92669e-16	up-regulated
LOC_Os08g02630	2338.33	1367.16	1802.38	5021.18	6516.14	2.96447	12.2379	73.4051	1.05592e-17	9.41732e-16	2.1004e-16	up-regulated
LOC_Os03g15460	5.37149	5.88424	6.22638	16.4437	22.5543	3.09292	3.65028	73.379	1.06999e-17	9.49862e-16	2.11853e-16	up-regulated
LOC_Os03g55850	55.3437	56.2141	73.2681	102.69	101.645	2.08228	6.83458	73.2443	1.14554e-17	1.0076e-15	2.24731e-16	up-regulated
LOC_Os11g02400	1453.59	1019.01	1457.42	3013.4	3618.37	2.66716	11.3236	73.1857	1.18005e-17	1.03321e-15	2.30444e-16	up-regulated
LOC_Os05g29735	57.0602	42.1202	40.8678	86.7234	104.548	2.3606	6.09459	72.8714	1.38379e-17	1.20064e-15	2.67786e-16	up-regulated
LOC_Os03g04650	29.4616	26.5943	34.2948	54.9316	53.7493	2.19702	6.2616	72.8196	1.42056e-17	1.22699e-15	2.73664e-16	up-regulated
LOC_Os03g18220	51.6918	49.3359	52.9312	82.0115	91.9794	2.10679	7.35847	72.7687	1.45772e-17	1.25344e-15	2.79563e-16	up-regulated
LOC_Os07g41580	17.8681	17.7379	16.874	32.5212	33.7842	2.27061	4.71014	72.7581	1.46552e-17	1.25452e-15	2.79804e-16	up-regulated
LOC_Os01g55110	11.0593	13.527	9.67554	19.75	24.076	2.29839	4.32171	72.2617	1.88473e-17	1.5991e-15	3.56657e-16	up-regulated
LOC_Os05g33280	313.679	268.471	364.978	762.563	816.183	2.66334	9.62512	72.2	1.94459e-17	1.64262e-15	3.66364e-16	up-regulated
LOC_Os06g40640	251.895	244.742	269.582	610.931	596.18	2.58948	9.90275	72.1868	1.95763e-17	1.64638e-15	3.67203e-16	up-regulated
LOC_Os02g02870	176.502	193.534	167.822	274.108	288.005	2.00277	8.25239	71.986	2.16734e-17	1.8148e-15	4.04765e-16	up-regulated
LOC_Os03g20500	5.16549	5.83418	7.26529	11.2667	11.5339	2.26305	3.8265	71.9605	2.19547e-17	1.83035e-15	4.08234e-16	up-regulated
LOC_Os07g10630	3.18429	3.83319	3.95879	5.77475	5.76641	2.01848	4.06604	71.9199	2.24114e-17	1.85232e-15	4.13135e-16	up-regulated
LOC_Os10g35630	19.0409	17.9522	20.3733	33.6106	39.8915	2.28639	5.617	71.8763	2.29123e-17	1.88538e-15	4.20508e-16	up-regulated
LOC_Os02g48560	82.8266	62.9069	93.5405	187.349	220.629	2.68801	8.48698	71.7878	2.39625e-17	1.95065e-15	4.35066e-16	up-regulated
LOC_Os02g44710	2.28548	1.83975	2.87536	8.58169	6.84178	3.06624	2.16258	71.7841	2.4008e-17	1.95065e-15	4.35066e-16	up-regulated
LOC_Os10g37980	38.3428	50.5354	52.9666	81.5834	83.0746	2.16684	6.92805	71.7503	2.44231e-17	1.976e-15	4.4072e-16	up-regulated
LOC_Os02g33705	0.918932	0.744224	0.784544	2.12461	2.38453	2.80065	1.36679	71.7026	2.50209e-17	2.00743e-15	4.47729e-16	up-regulated
LOC_Os03g64050	4.73855	6.17094	6.65021	18.6789	16.1865	2.94249	3.95921	71.6461	2.57469e-17	2.05707e-15	4.588e-16	up-regulated
LOC_Os01g31690	3393.1	2806.21	3951.42	9074.24	7926.79	2.67166	13.0421	71.5795	2.66305e-17	2.11884e-15	4.72578e-16	up-regulated
LOC_Os08g23410	141.257	136.295	134.064	285.44	252.808	2.321	8.04542	71.5636	2.6847e-17	2.12724e-15	4.74451e-16	up-regulated
LOC_Os03g57349	292.653	244.363	244.685	450.765	472.044	2.16123	8.55607	71.4811	2.79923e-17	2.1998e-15	4.90636e-16	up-regulated
LOC_Os07g39620	112.893	91.0121	105.261	178.814	188.22	2.16839	8.19121	71.3266	3.02732e-17	2.35971e-15	5.263e-16	up-regulated
LOC_Os06g18930	4.19061	3.69891	4.64876	11.2582	10.8323	2.7458	4.34195	71.1236	3.35531e-17	2.57352e-15	5.73989e-16	up-regulated
LOC_Os05g36310	2.52946	4.83205	5.19794	14.7482	14.9549	3.21167	3.50022	71.0804	3.42958e-17	2.60961e-15	5.82038e-16	up-regulated
LOC_Os03g03260	21.9898	19.2458	22.9314	34.7576	41.237	2.1688	6.24992	71.0647	3.45694e-17	2.62003e-15	5.84362e-16	up-regulated
LOC_Os03g14110	18.8727	16.9213	22.7461	31.8221	39.5944	2.21347	4.89479	70.9706	3.62582e-17	2.73721e-15	6.10497e-16	up-regulated
LOC_Os11g05935	0.631926	0.806189	0.941208	4.40264	3.43445	3.66477	0.485559	70.9276	3.70578e-17	2.7866e-15	6.21512e-16	up-regulated
LOC_Os04g02620	3.09761	3.28302	4.55103	8.20665	10.6551	2.72298	3.65207	70.8938	3.76989e-17	2.82373e-15	6.29795e-16	up-regulated
LOC_Os03g58750	8.6034	7.45907	11.3402	17.5063	17.1773	2.26972	4.26135	70.7527	4.04937e-17	3.02127e-15	6.73853e-16	up-regulated
LOC_Os06g40210	24.5432	21.6342	23.1814	40.9547	42.9467	2.2007	4.56257	70.6719	4.21855e-17	3.1353e-15	6.99285e-16	up-regulated
LOC_Os02g39360	116.584	94.8691	130.097	249.829	334.543	2.6944	7.89905	70.5923	4.39228e-17	3.25182e-15	7.25273e-16	up-regulated
LOC_Os07g47640	2115.17	1762.39	2412.73	5789.17	6102.3	2.84356	11.5696	70.5285	4.53657e-17	3.34572e-15	7.46216e-16	up-regulated
LOC_Os01g50000	0.758003	0.846617	1.04919	4.13839	6.94479	3.97843	0.948661	70.4949	4.61466e-17	3.39027e-15	7.56153e-16	up-regulated
LOC_Os02g49680	50.3481	33.5418	48.4336	128.492	111.758	2.77463	7.02277	70.3594	4.94272e-17	3.57647e-15	7.97683e-16	up-regulated
LOC_Os09g25810	3.42738	2.54312	3.59221	8.68872	9.54556	2.84875	3.3765	69.9661	6.03316e-17	4.3063e-15	9.60459e-16	up-regulated
LOC_Os01g14890	54.4943	51.8503	65.5331	88.5728	108.67	2.12861	6.72831	69.9635	6.04117e-17	4.3063e-15	9.60459e-16	up-regulated
LOC_Os12g02330	522.767	355.457	559.202	1119.5	1265.77	2.64339	9.72486	69.9542	6.0698e-17	4.31068e-15	9.61438e-16	up-regulated
LOC_Os07g37240	7039.51	5405.15	7794.2	20415.3	21697.1	2.97728	14.1415	69.8071	6.5397e-17	4.6245e-15	1.03143e-15	up-regulated
LOC_Os04g58800	343.453	357.185	387.637	572.562	608.115	2.05425	8.74504	69.801	6.55992e-17	4.6245e-15	1.03143e-15	up-regulated
LOC_Os07g47400	9.6881	22.4714	12.7186	55.8032	68.1509	3.4493	5.44635	69.7689	6.66756e-17	4.67369e-15	1.0424e-15	up-regulated
LOC_Os12g17600	2387.91	2692.76	4995.27	18715	15358.5	3.70603	13.5415	69.7098	6.87055e-17	4.77329e-15	1.06462e-15	up-regulated
LOC_Os01g48640	54.6656	40.0953	45.5611	97.15	95.3816	2.37172	7.79793	69.6758	6.98994e-17	4.80883e-15	1.07254e-15	up-regulated
LOC_Os01g41550	7.09343	5.98039	10.1708	16.5981	18.3775	2.51632	4.54034	69.6657	7.02586e-17	4.81146e-15	1.07313e-15	up-regulated
LOC_Os03g07440	82.0987	71.8782	81.8864	149.683	144.461	2.24604	6.57393	69.6148	7.20929e-17	4.91951e-15	1.09723e-15	up-regulated
LOC_Os06g44870	3.75459	5.32251	4.53551	13.4678	14.2081	2.97474	2.15094	69.584	7.32272e-17	4.97919e-15	1.11054e-15	up-regulated
LOC_Os01g11054	69.4337	80.1943	103.911	145.261	165.178	2.23495	9.17505	69.5003	7.6404e-17	5.17685e-15	1.15462e-15	up-regulated
LOC_Os02g36510	1.55792	1.83716	1.92846	4.55778	5.57401	2.86768	2.41829	69.4316	7.91101e-17	5.32258e-15	1.18713e-15	up-regulated
LOC_Os02g53180	53.3073	58.7603	47.4716	109.643	151.762	2.64715	8.08351	69.3275	8.33996e-17	5.59157e-15	1.24712e-15	up-regulated
LOC_Os03g16800	46.647	42.4097	38.48	76.0019	75.4066	2.1751	7.38638	69.2595	8.63235e-17	5.76743e-15	1.28635e-15	up-regulated
LOC_Os04g46880	4.69592	4.60617	4.02358	10.035	11.9968	2.65483	4.28016	69.2429	8.70539e-17	5.78659e-15	1.29062e-15	up-regulated
LOC_Os01g44390	53.8228	78.4973	51.1992	113.181	131.388	2.37028	7.26453	69.2325	8.75155e-17	5.78659e-15	1.29062e-15	up-regulated
LOC_Os12g02340	1338.94	1219.56	1601.99	2979.93	2521.28	2.33641	10.8495	69.1487	9.13126e-17	5.9963e-15	1.33739e-15	up-regulated
LOC_Os06g09610	402.164	485.847	525.042	905.234	850.053	2.26077	9.6543	68.8155	1.08118e-16	7.02768e-15	1.56743e-15	up-regulated
LOC_Os02g57700	1.55299	1.61357	1.54774	5.1741	3.67116	2.84887	3.40246	68.6787	1.15884e-16	7.45665e-15	1.6631e-15	up-regulated
LOC_Os12g03420	19.7127	19.8734	21.5322	56.3111	39.1097	2.58378	4.65128	68.6192	1.19437e-16	7.65957e-15	1.70836e-15	up-regulated
LOC_Os04g47220	203.803	202.078	318.03	543.947	701.261	2.71587	9.12309	68.6092	1.20045e-16	7.6729e-15	1.71133e-15	up-regulated
LOC_Os02g16820	0.178102	0.376465	0.418943	1.27048	1.40412	3.42222	0.594617	68.5183	1.25708e-16	8.00813e-15	1.7861e-15	up-regulated
LOC_Os02g55060	466.213	328.325	372.536	823.896	906.625	2.47906	9.35352	68.4571	1.2967e-16	8.20598e-15	1.83023e-15	up-regulated
LOC_Os05g11810	12.1955	7.6031	10.6315	24.9505	41.4963	3.02591	6.04764	68.3947	1.33835e-16	8.44174e-15	1.88281e-15	up-regulated
LOC_Os09g27940	5.88013	4.50731	6.79223	10.6949	13.3876	2.40522	4.37857	68.3086	1.39809e-16	8.78961e-15	1.9604e-15	up-regulated
LOC_Os12g40470	26.3942	16.0986	19.7064	69.8836	72.8186	3.10059	4.95862	68.2584	1.43413e-16	8.98675e-15	2.00437e-15	up-regulated
LOC_Os07g17184	70.3882	50.0378	68.376	131.182	149.327	2.48473	6.73842	68.2496	1.44055e-16	8.99758e-15	2.00679e-15	up-regulated
LOC_Os11g29500	80.1525	77.3367	68.7338	144.681	107.748	2.09414	6.26231	68.1856	1.48807e-16	9.23381e-15	2.05947e-15	up-regulated
LOC_Os06g47544	37.3888	29.6126	36.0859	53.8449	75.3087	2.24107	4.88785	68.1793	1.49282e-16	9.23381e-15	2.05947e-15	up-regulated
LOC_Os06g36330	2.25006	3.44544	2.70165	6.36629	7.53824	2.68388	3.06124	68.1444	1.51948e-16	9.33846e-15	2.08281e-15	up-regulated
LOC_Os01g50840	132.944	90.4284	116.359	242.289	247.231	2.43837	7.78272	67.8097	1.80062e-16	1.09609e-14	2.44468e-15	up-regulated
LOC_Os07g41810	14.8476	13.9629	13.3595	23.4335	23.9285	2.09689	5.51357	67.5775	2.02566e-16	1.2253e-14	2.73286e-15	up-regulated
LOC_Os02g10450	2.51805	3.95781	4.04916	8.47717	9.22664	2.70943	2.80509	67.4473	2.16391e-16	1.30481e-14	2.9102e-15	up-regulated
LOC_Os03g14570	61.6835	48.0093	78.895	133.258	148.121	2.49916	7.03985	67.4319	2.18096e-16	1.31097e-14	2.92394e-15	up-regulated
LOC_Os02g06605	4.00511	4.03021	5.54031	10.2979	10.7356	2.5667	2.49056	67.4204	2.19364e-16	1.31447e-14	2.93175e-15	up-regulated
LOC_Os05g49070	14.8418	11.7477	12.8628	28.3034	38.0925	2.66626	5.09091	67.3936	2.22368e-16	1.32832e-14	2.96263e-15	up-regulated
LOC_Os10g40600	6.86556	8.37595	8.89883	11.7219	18.2634	2.25307	4.60088	66.9872	2.73269e-16	1.61229e-14	3.59598e-15	up-regulated
LOC_Os12g36870	26.4139	26.9306	27.3703	49.5027	43.7561	2.14607	5.61933	66.9703	2.75633e-16	1.61661e-14	3.60562e-15	up-regulated
LOC_Os08g40615	4.18118	4.78147	4.37649	8.25413	9.01786	2.31401	2.36854	66.524	3.45652e-16	1.98542e-14	4.42821e-15	up-regulated
LOC_Os01g63480	11.0297	18.6914	16.9082	32.4611	39.425	2.58765	5.83401	66.523	3.45831e-16	1.98542e-14	4.42821e-15	up-regulated
LOC_Os07g15190	28.991	19.4209	28.5638	59.2444	69.1446	2.6486	3.80863	66.4269	3.63117e-16	2.07762e-14	4.63385e-15	up-regulated
LOC_Os12g02320	3088.96	2894.64	5080.99	8057.14	8690.59	2.53194	11.0168	66.3735	3.73084e-16	2.12282e-14	4.73465e-15	up-regulated
LOC_Os08g05910	64.1721	72.1562	93.8783	131.889	148.073	2.22382	7.92153	66.3576	3.76107e-16	2.13368e-14	4.75888e-15	up-regulated
LOC_Os01g49230	9.81315	6.64712	8.00709	16.0409	20.5348	2.48707	4.34151	66.2994	3.87373e-16	2.18467e-14	4.8726e-15	up-regulated
LOC_Os04g41800	29.5753	26.3088	25.3512	50.737	62.0564	2.39689	4.7006	66.1214	4.2399e-16	2.37026e-14	5.28654e-15	up-regulated
LOC_Os03g22370	2491.66	1820.16	2407.36	6917.11	8199.11	3.08384	11.8519	66.0743	4.34245e-16	2.42054e-14	5.39867e-15	up-regulated
LOC_Os06g38294	69.5464	53.3002	68.6785	117.989	139.151	2.34203	7.74652	65.9862	4.5409e-16	2.52382e-14	5.62902e-15	up-regulated
LOC_Os01g59410	3.40525	2.65449	3.35388	13.0179	7.84812	3.07307	2.36529	65.8079	4.97093e-16	2.73901e-14	6.10898e-15	up-regulated
LOC_Os04g01140	2.46199	2.80864	3.37765	5.40665	4.80584	2.18503	2.84072	65.7306	5.16973e-16	2.84039e-14	6.33509e-15	up-regulated
LOC_Os12g35590	23.1716	15.5113	15.7718	50.7989	81.3514	3.17892	5.75256	65.6932	5.26878e-16	2.88654e-14	6.43803e-15	up-regulated
LOC_Os01g36090	44.3791	45.4034	73.0181	98.9879	119.837	2.36285	6.21517	65.5832	5.57127e-16	3.03492e-14	6.76896e-15	up-regulated
LOC_Os03g49830	8.70728	12.5848	10.5497	19.6245	19.1221	2.24058	4.76658	65.5457	5.67831e-16	3.07575e-14	6.86004e-15	up-regulated
LOC_Os02g53200	4.10001	3.5588	7.01971	12.7193	11.3445	2.64557	4.08647	65.5288	5.72712e-16	3.09345e-14	6.89952e-15	up-regulated
LOC_Os06g35200	2.78021	1.88685	3.36293	7.26413	7.01988	2.74779	3.60449	65.4953	5.82526e-16	3.13762e-14	6.99804e-15	up-regulated
LOC_Os02g44940	13.7704	13.8535	18.3536	27.7973	26.7971	2.18493	4.2504	65.4303	6.0205e-16	3.2337e-14	7.21232e-15	up-regulated
LOC_Os03g45390	6.15599	7.43867	6.8655	15.8611	12.93	2.44211	4.22741	65.1568	6.91692e-16	3.68434e-14	8.21741e-15	up-regulated
LOC_Os03g55720	2070.53	1537.27	1850.84	4606.4	4801.64	2.70131	11.3973	64.9987	7.4946e-16	3.95892e-14	8.82983e-15	up-regulated
LOC_Os10g37180	849.62	895.577	1114.22	2233.48	1897.36	2.47259	10.5414	64.9311	7.75628e-16	4.0525e-14	9.03854e-15	up-regulated
LOC_Os02g02000	81.1098	69.3142	93.3288	175.01	217.032	2.6093	7.87111	64.7988	8.29505e-16	4.30107e-14	9.59294e-15	up-regulated
LOC_Os06g44450	346.62	249.904	325.41	586.501	768.954	2.46751	9.60617	64.7111	8.67231e-16	4.4463e-14	9.91685e-15	up-regulated
LOC_Os04g42020	252.253	191.377	217.823	411.069	473.254	2.3341	8.88509	64.4153	1.00774e-15	5.12556e-14	1.14318e-14	up-regulated
LOC_Os01g40310	289.107	217.047	346.984	682.682	600.385	2.51184	8.75025	64.3355	1.04937e-15	5.30914e-14	1.18413e-14	up-regulated
LOC_Os03g03280	5.47617	4.29086	5.84402	9.17483	9.04879	2.14519	4.60988	64.0853	1.19146e-15	5.9807e-14	1.33391e-14	up-regulated
LOC_Os04g59610	9.58529	9.88997	13.8718	33.6232	26.1755	2.7846	5.59852	63.9519	1.27495e-15	6.34993e-14	1.41626e-14	up-regulated
LOC_Os03g19250	33.602	28.664	25.4094	46.825	60.5512	2.21132	6.445	63.8726	1.32729e-15	6.59345e-14	1.47058e-14	up-regulated
LOC_Os03g45930	5.65708	3.90793	5.87096	10.6612	9.9109	2.33085	3.64225	63.7141	1.43849e-15	7.09075e-14	1.58149e-14	up-regulated
LOC_Os11g48080	13.1121	11.8368	16.0022	22.6175	26.087	2.17849	4.63037	63.6108	1.51599e-15	7.45364e-14	1.66243e-14	up-regulated
LOC_Os03g56220	28.9685	21.0422	36.757	61.5557	60.7149	2.41531	6.42933	63.5307	1.5789e-15	7.74306e-14	1.72698e-14	up-regulated
LOC_Os09g24490	12.1971	13.1999	18.1272	22.2206	24.4823	2.04143	4.89889	63.4098	1.67885e-15	8.19131e-14	1.82696e-14	up-regulated
LOC_Os05g51240	159.56	140.836	184.536	244.787	306.445	2.11018	8.11853	63.3146	1.76194e-15	8.5316e-14	1.90286e-14	up-regulated
LOC_Os09g28530	6.63525	4.91495	9.41067	18.0723	24.2478	2.93102	2.40342	63.2885	1.78547e-15	8.62375e-14	1.92341e-14	up-regulated
LOC_Os03g22780	37.659	39.4791	40.3883	82.7134	72.1844	2.33826	6.59993	63.1571	1.90857e-15	9.19518e-14	2.05086e-14	up-regulated
LOC_Os04g38026	54.9319	44.8494	51.5778	83.5739	82.8533	2.05954	7.54455	62.8936	2.18184e-15	1.04072e-13	2.32117e-14	up-regulated
LOC_Os03g43010	22.9754	26.4606	28.1223	45.7602	42.9371	2.13842	6.15031	62.7145	2.38954e-15	1.12578e-13	2.5109e-14	up-regulated
LOC_Os02g44630	201.335	204.164	243.153	364.494	437.516	2.23995	9.09395	62.6212	2.50538e-15	1.17459e-13	2.61975e-14	up-regulated
LOC_Os06g12310	23.7591	23.2054	35.9035	67.6809	53.3225	2.48612	6.21193	62.3906	2.81662e-15	1.31089e-13	2.92376e-14	up-regulated
LOC_Os07g04840	2415.36	2314.23	2994.44	5584.74	4622.97	2.33899	11.5572	62.3745	2.83974e-15	1.31845e-13	2.94062e-14	up-regulated
LOC_Os08g43180	30.0496	23.8935	27.3232	66.1161	64.2634	2.60302	7.24967	62.2643	3.00326e-15	1.38765e-13	3.09496e-14	up-regulated
LOC_Os03g17580	334.601	287.684	339.433	593.744	578.581	2.2122	9.02273	61.8302	3.74386e-15	1.70519e-13	3.80319e-14	up-regulated
LOC_Os04g24140	150.272	143.887	151.654	228.192	251.091	2.03509	7.95157	61.802	3.7979e-15	1.72162e-13	3.83984e-14	up-regulated
LOC_Os03g55030	5.24466	7.37067	7.39009	12.2322	10.8943	2.16611	4.13306	61.6619	4.07792e-15	1.8442e-13	4.11324e-14	up-regulated
LOC_Os11g47760	379.495	330.117	277.312	487.561	769.653	2.26586	10.0567	61.6055	4.19638e-15	1.88547e-13	4.20529e-14	up-regulated
LOC_Os02g09940	159.265	157.503	249.361	477.435	377.462	2.5355	8.32221	61.25	5.0268e-15	2.22607e-13	4.96494e-14	up-regulated
LOC_Os01g56670	17.9015	14.1567	17.8319	32.7823	28.4118	2.21788	6.36105	61.1676	5.24171e-15	2.31057e-13	5.15341e-14	up-regulated
LOC_Os03g57240	93.816	77.9344	175.806	308.177	323.082	2.79146	8.3087	61.0693	5.51004e-15	2.42328e-13	5.40479e-14	up-regulated
LOC_Os01g59740	21.0407	18.2015	23.9773	40.844	38.1394	2.24989	5.87063	61.0311	5.61806e-15	2.4595e-13	5.48558e-14	up-regulated
LOC_Os02g40690	19.2374	14.6369	17.2593	28.9866	29.3676	2.10847	4.24664	61.0227	5.64212e-15	2.46441e-13	5.49652e-14	up-regulated
LOC_Os01g49440	8.65964	5.70862	7.63232	14.6102	14.8522	2.33209	3.80776	60.9377	5.89113e-15	2.56733e-13	5.72607e-14	up-regulated
LOC_Os10g41460	24.284	20.8233	23.9369	36.8481	37.483	2.03182	5.56655	60.9312	5.91037e-15	2.56987e-13	5.73174e-14	up-regulated
LOC_Os01g34060	45.2091	37.0561	54.0776	106.7	122.467	2.67226	6.91855	60.8635	6.11729e-15	2.63593e-13	5.87908e-14	up-regulated
LOC_Os12g01210	5.45633	6.87558	6.89137	8.61513	12.7364	2.09456	4.36545	60.7583	6.45307e-15	2.76299e-13	6.16245e-14	up-regulated
LOC_Os03g48150	62.028	61.2963	50.24	98.9889	83.335	2.00642	5.2114	60.7316	6.54113e-15	2.79346e-13	6.23041e-14	up-regulated
LOC_Os08g39990	14.1835	15.0351	17.3311	31.0893	33.5995	2.41258	5.29787	60.6569	6.79421e-15	2.87592e-13	6.41433e-14	up-regulated
LOC_Os03g20760	8.59948	7.38067	10.1794	13.5522	17.507	2.17211	3.32081	60.4722	7.46237e-15	3.12426e-13	6.96822e-14	up-regulated
LOC_Os07g37420	111.206	70.5365	69.1278	171.886	233.607	2.59093	7.35836	60.3286	8.02711e-15	3.3316e-13	7.43066e-14	up-regulated
LOC_Os09g23730	84.6473	68.8959	103.62	127.874	161.555	2.09217	6.97042	60.2374	8.40803e-15	3.45974e-13	7.71648e-14	up-regulated
LOC_Os03g22270	401.71	417.884	444.619	710.176	800.297	2.19244	10.3721	60.1246	8.90378e-15	3.64808e-13	8.13653e-14	up-regulated
LOC_Os03g01018	60.6437	49.335	59.5958	117.083	116.968	2.38764	6.88131	60.0495	9.25009e-15	3.77226e-13	8.4135e-14	up-regulated
LOC_Os05g48630	1449.34	1464.37	2023.73	3739.93	3315.87	2.45441	11.3625	60.0211	9.38481e-15	3.80799e-13	8.4932e-14	up-regulated
LOC_Os02g51080	427.175	362.816	552.827	972.852	1091.35	2.54653	10.4458	59.9969	9.50082e-15	3.84342e-13	8.57222e-14	up-regulated
LOC_Os08g14180	10.2834	11.1839	12.9199	22.0775	18.8575	2.1947	4.39411	59.9651	9.65563e-15	3.89783e-13	8.69356e-14	up-regulated
LOC_Os05g50390	4.95753	3.65352	4.44671	10.869	16.6038	2.98383	2.64215	59.9001	9.97975e-15	4.00895e-13	8.94141e-14	up-regulated
LOC_Os06g04195	1.4646	0.883251	1.50675	3.72642	4.34493	2.97238	1.79579	59.8848	1.00573e-14	4.02607e-13	8.97959e-14	up-regulated
LOC_Os04g14810	115.741	75.3632	88.5785	208.859	269.032	2.67637	7.1347	59.6807	1.11564e-14	4.43825e-13	9.8989e-14	up-regulated
LOC_Os11g02389	1820.49	1444.83	2433.78	3440.61	6909.74	2.77543	11.4426	59.4293	1.26765e-14	5.02213e-13	1.12012e-13	up-regulated
LOC_Os10g39430	54.1576	35.873	47.552	100.114	104.501	2.48231	7.69138	59.4226	1.27202e-14	5.02909e-13	1.12167e-13	up-regulated
LOC_Os08g14390	21.1485	18.1578	15.7871	32.9306	32.2632	2.16645	4.91355	59.4032	1.28462e-14	5.06842e-13	1.13044e-13	up-regulated
LOC_Os02g08200	28.4063	24.8477	33.41	42.4997	58.8109	2.14892	3.98104	59.2795	1.36796e-14	5.36415e-13	1.1964e-13	up-regulated
LOC_Os05g13620	16.9203	12.4615	16.4409	27.7119	32.1853	2.30217	4.28966	59.2369	1.39786e-14	5.47018e-13	1.22005e-13	up-regulated
LOC_Os08g09930	58.6084	41.1597	51.9314	97.0745	163.829	2.68789	5.91775	59.2182	1.41126e-14	5.51138e-13	1.22924e-13	up-regulated
LOC_Os08g29160	59.4832	60.6483	64.6546	95.0425	115.498	2.12147	8.46441	59.1925	1.42975e-14	5.54967e-13	1.23778e-13	up-regulated
LOC_Os09g35940	64.3309	60.5125	99.1615	253.529	252.956	3.11165	8.0622	59.1139	1.48803e-14	5.74102e-13	1.28046e-13	up-regulated
LOC_Os04g51660	8.35732	7.44749	10.6795	24.5238	20.7897	2.70738	4.69519	59.0621	1.52777e-14	5.87074e-13	1.30939e-13	up-regulated
LOC_Os05g23250	1.84865	1.43737	1.86522	3.42166	4.46605	2.5312	3.47982	58.9622	1.60728e-14	6.12936e-13	1.36707e-13	up-regulated
LOC_Os06g05355	8.08128	7.73974	7.34121	16.0155	19.9504	2.56234	3.04214	58.9376	1.62749e-14	6.16743e-13	1.37556e-13	up-regulated
LOC_Os01g50890	4.7343	5.16431	5.86118	12.0131	11.4221	2.50864	1.03355	58.8541	1.69807e-14	6.40956e-13	1.42956e-13	up-regulated
LOC_Os07g01620	3.13554	2.61036	3.52394	6.90385	9.4205	2.73613	2.66266	58.7373	1.80193e-14	6.75189e-13	1.50592e-13	up-regulated
LOC_Os03g13930	0.706223	0.679387	1.02038	2.2293	1.90856	2.71826	2.00841	58.7316	1.80714e-14	6.75189e-13	1.50592e-13	up-regulated
LOC_Os08g37130	2.81455	3.38714	2.87046	4.01084	5.78689	2.05153	2.7688	58.6205	1.91217e-14	7.1058e-13	1.58485e-13	up-regulated
LOC_Os01g11020	44.8729	33.6805	46.5021	113.555	193.091	3.20496	5.68896	58.5301	2.00209e-14	7.36938e-13	1.64364e-13	up-regulated
LOC_Os07g47970	5.90346	4.72453	5.50333	11.7197	14.36	2.6111	4.44232	58.5298	2.00232e-14	7.36938e-13	1.64364e-13	up-regulated
LOC_Os06g34400	54.1931	39.6131	62.7223	129.419	147.774	2.74174	7.19571	58.4855	2.04798e-14	7.52297e-13	1.67789e-13	up-regulated
LOC_Os09g28650	16.1311	9.52643	15.2741	41.0986	34.7553	2.79844	4.9317	58.3622	2.18042e-14	7.92081e-13	1.76663e-13	up-regulated
LOC_Os09g25100	13.4071	11.6995	15.8428	43.9614	39.3401	2.95451	5.24076	58.2279	2.33449e-14	8.44601e-13	1.88376e-13	up-regulated
LOC_Os09g16280	12.3183	13.1424	16.9858	24.7738	23.077	2.11342	4.2233	58.1794	2.39277e-14	8.62216e-13	1.92305e-13	up-regulated
LOC_Os02g52450	21.6436	20.6174	18.2598	32.2095	37.7373	2.13666	5.98714	58.1762	2.39667e-14	8.62216e-13	1.92305e-13	up-regulated
LOC_Os03g64010	52.7446	41.1992	35.9865	70.3729	80.8153	2.13296	5.32411	58.1222	2.46336e-14	8.84404e-13	1.97254e-13	up-regulated
LOC_Os07g44180	6.48273	10.1944	8.20323	15.5257	12.9901	2.16097	3.40731	58.1188	2.46757e-14	8.84404e-13	1.97254e-13	up-regulated
LOC_Os10g34270	34.114	30.6274	45.5665	59.6321	65.3186	2.10946	5.60872	58.0782	2.51908e-14	8.99504e-13	2.00622e-13	up-regulated
LOC_Os05g49320	151.747	129.298	189.061	287.908	299.872	2.24945	7.36363	58.0618	2.54015e-14	9.05343e-13	2.01924e-13	up-regulated
LOC_Os03g16050	497.75	429.698	468.168	820.332	804.088	2.14492	9.93908	58.041	2.56708e-14	9.13243e-13	2.03686e-13	up-regulated
LOC_Os01g74660	80.6592	75.4895	97.8638	147.303	185.654	2.3192	7.23553	58.0234	2.59022e-14	9.18068e-13	2.04762e-13	up-regulated
LOC_Os06g49220	28.3425	24.0849	27.2723	45.9348	40.8778	2.05012	6.27931	57.9673	2.66518e-14	9.42894e-13	2.10299e-13	up-regulated
LOC_Os03g53860	11.6808	17.4263	27.5325	58.2327	67.4305	3.10535	7.18531	57.9433	2.69779e-14	9.52671e-13	2.1248e-13	up-regulated
LOC_Os11g14000	2.82004	2.61289	3.03574	6.74984	5.78849	2.49924	2.67191	57.9206	2.72911e-14	9.58438e-13	2.13766e-13	up-regulated
LOC_Os04g47780	8.9596	6.22809	9.84585	14.0272	16.7581	2.21208	4.24199	57.8543	2.82265e-14	9.8767e-13	2.20286e-13	up-regulated
LOC_Os04g57770	57.6169	30.9536	40.7493	102.06	190.288	3.06325	7.30882	57.7947	2.90951e-14	1.01621e-12	2.26652e-13	up-regulated
LOC_Os02g54980	207.988	140.002	185.28	326.983	370.782	2.29728	9.15775	57.7678	2.94962e-14	1.02648e-12	2.28941e-13	up-regulated
LOC_Os09g07460	6.96354	5.18925	6.39805	13.5024	12.4075	2.40069	3.53303	57.7303	3.00631e-14	1.04431e-12	2.32919e-13	up-regulated
LOC_Os07g49360	4.8763	3.20755	4.6928	10.3168	14.1789	2.84575	3.51317	57.7086	3.03969e-14	1.0502e-12	2.34232e-13	up-regulated
LOC_Os08g39640	140.763	102.851	109.132	235.018	212.276	2.25813	7.361	57.5854	3.2362e-14	1.11208e-12	2.48035e-13	up-regulated
LOC_Os08g27100	3.43768	2.44074	2.87604	6.46604	7.86754	2.62387	2.04437	57.5756	3.25238e-14	1.11564e-12	2.48828e-13	up-regulated
LOC_Os01g65880	32.1824	42.6899	44.1816	86.0042	77.4618	2.41115	6.8792	57.5318	3.32558e-14	1.13669e-12	2.53522e-13	up-regulated
LOC_Os01g59020	3.64963	2.54798	2.67512	6.80931	7.82815	2.63195	3.39116	57.5139	3.35597e-14	1.14503e-12	2.55383e-13	up-regulated
LOC_Os07g34620	4.3266	2.4746	3.20918	8.45239	17.0561	3.23863	3.5557	57.4988	3.38191e-14	1.15183e-12	2.569e-13	up-regulated
LOC_Os08g38160	10.9911	8.0321	13.4857	24.028	20.2388	2.36809	4.52986	57.4385	3.48723e-14	1.1835e-12	2.63962e-13	up-regulated
LOC_Os04g40190	112.522	88.4478	88.9459	176.929	229.476	2.40158	7.6418	57.2415	3.85446e-14	1.29893e-12	2.89709e-13	up-regulated
LOC_Os02g07110	55.7575	55.5651	62.0133	99.6206	89.7413	2.06437	6.08092	57.1011	4.13977e-14	1.38776e-12	3.09522e-13	up-regulated
LOC_Os11g42030	2.34773	2.34792	1.96553	8.58154	8.95132	3.32843	3.76948	56.9967	4.3654e-14	1.45324e-12	3.24124e-13	up-regulated
LOC_Os12g23200	2829.68	2283.4	2590.27	5297.73	5588.27	2.41956	12.3035	56.9718	4.42117e-14	1.46925e-12	3.27697e-13	up-regulated
LOC_Os02g39710	78.9635	56.0568	85.2314	131.039	154.923	2.29093	7.31749	56.849	4.70585e-14	1.56116e-12	3.48194e-13	up-regulated
LOC_Os01g56850	7.53853	6.61967	7.14834	13.1903	13.5755	2.25539	4.53301	56.7594	4.92536e-14	1.62554e-12	3.62554e-13	up-regulated
LOC_Os09g28640	28.7134	23.7027	29.0032	62.8022	73.2382	2.662	5.95955	56.7208	5.02294e-14	1.65404e-12	3.68911e-13	up-regulated
LOC_Os02g49850	7.13606	9.90551	7.00776	19.4095	19.9103	2.66281	3.34782	56.6976	5.08255e-14	1.6688e-12	3.72203e-13	up-regulated
LOC_Os07g25430	2372.49	2038.62	2423.35	4929.76	3928.16	2.30382	11.5808	56.4552	5.74941e-14	1.86856e-12	4.16756e-13	up-regulated
LOC_Os08g01170	102.414	75.8396	84.5387	200.224	207.771	2.54945	7.23441	56.4388	5.79759e-14	1.88103e-12	4.19537e-13	up-regulated
LOC_Os05g28520	5.21095	6.21553	8.36449	13.6894	12.1699	2.33408	4.55046	56.4295	5.82504e-14	1.88674e-12	4.20812e-13	up-regulated
LOC_Os09g20684	0.826731	0.932037	1.31572	3.43329	4.31629	3.27023	1.75062	56.4097	5.8838e-14	1.89606e-12	4.22889e-13	up-regulated
LOC_Os08g43190	508.315	411.215	422.68	693.594	835.797	2.10601	10.0376	56.4066	5.89335e-14	1.89606e-12	4.22889e-13	up-regulated
LOC_Os01g44210	1142.75	820.403	803.698	1530.67	1919.8	2.2267	10.128	56.3942	5.9305e-14	1.90481e-12	4.24842e-13	up-regulated
LOC_Os03g62270	16.5111	20.8192	24.9563	41.6814	56.2639	2.59791	6.01062	56.3867	5.95329e-14	1.90894e-12	4.25762e-13	up-regulated
LOC_Os01g39290	13.3345	11.711	19.5134	26.8481	33.2675	2.35954	4.8377	56.2866	6.26417e-14	2.00192e-12	4.46501e-13	up-regulated
LOC_Os03g13050	5.22815	8.72158	9.02828	29.8152	13.5467	2.89149	4.51742	56.2582	6.35506e-14	2.02087e-12	4.50727e-13	up-regulated
LOC_Os06g12539	6.1885	6.74571	8.54356	16.4122	15.0449	2.49278	4.46527	56.2543	6.36769e-14	2.02153e-12	4.50874e-13	up-regulated
LOC_Os01g55100	5.68703	3.96299	6.79908	13.3821	11.9181	2.54014	4.17964	56.2337	6.43482e-14	2.0361e-12	4.54124e-13	up-regulated
LOC_Os01g11340	4.30593	2.27906	4.11362	7.85013	9.81488	2.62173	3.58599	56.1638	6.6678e-14	2.09942e-12	4.68247e-13	up-regulated
LOC_Os07g47510	418.965	326.677	429.402	598.993	668.928	2.02897	9.51461	56.1079	6.86004e-14	2.15288e-12	4.80171e-13	up-regulated
LOC_Os02g45750	25.1681	15.4725	18.9114	43.0267	45.1794	2.46994	6.26726	56.0847	6.94144e-14	2.17487e-12	4.85074e-13	up-regulated
LOC_Os04g44900	20.9841	14.8245	20.8697	32.0565	32.0354	2.0929	6.07738	56.0667	7.0055e-14	2.19136e-12	4.88753e-13	up-regulated
LOC_Os04g55520	101.596	73.6916	91.9802	161.668	183.969	2.28455	7.31821	55.9046	7.60741e-14	2.37577e-12	5.29882e-13	up-regulated
LOC_Os08g33820	7889.71	6777.9	7300.55	16308.4	17419.6	2.54264	13.9095	55.6822	8.51849e-14	2.63031e-12	5.86653e-13	up-regulated
LOC_Os03g22210	15.9074	23.3858	28.944	39.4774	41.0584	2.19618	4.62856	55.6408	8.69986e-14	2.68199e-12	5.9818e-13	up-regulated
LOC_Os02g42470	18.9512	18.3656	10.4728	42.5844	47.9846	2.8475	2.79083	55.5957	8.90175e-14	2.73543e-12	6.101e-13	up-regulated
LOC_Os11g47970	147.152	168.097	205.73	393.889	386.291	2.52688	8.6259	55.3812	9.92812e-14	3.0314e-12	6.76111e-13	up-regulated
LOC_Os03g13030	10.4268	10.8312	15.1471	24.0016	20.5687	2.23309	5.21326	55.3698	9.98607e-14	3.04424e-12	6.78976e-13	up-regulated
LOC_Os03g49480	8.7098	8.62848	13.1228	17.0748	19.7933	2.20981	4.22772	55.329	1.01951e-13	3.10304e-12	6.92091e-13	up-regulated
LOC_Os08g39430	263.531	219.926	319.862	477.11	528.762	2.2492	8.09482	55.3116	1.02859e-13	3.11584e-12	6.94945e-13	up-regulated
LOC_Os01g45470	1924.82	1668.37	1741.07	3875.96	2578.63	2.20677	10.2919	55.2917	1.03907e-13	3.1426e-12	7.00914e-13	up-regulated
LOC_Os08g36580	25.0246	16.7375	20.2926	57.2616	106.443	3.29937	5.20042	55.2735	1.04874e-13	3.16687e-12	7.06326e-13	up-regulated
LOC_Os01g07270	21.0524	16.3711	15.661	44.6685	82.7596	3.17061	3.8243	55.1421	1.12124e-13	3.34886e-12	7.46917e-13	up-regulated
LOC_Os04g57970	1.8057	2.27643	2.47979	4.5548	6.0766	2.63821	2.48341	55.0945	1.14873e-13	3.42565e-12	7.64043e-13	up-regulated
LOC_Os04g30410	6.30036	4.91662	6.51208	13.694	19.0792	2.80161	1.7244	55.0075	1.2007e-13	3.55948e-12	7.93892e-13	up-regulated
LOC_Os04g40750	0.291767	0.398821	1.17002	3.43565	4.6902	4.05556	0.820085	55.007	1.20103e-13	3.55948e-12	7.93892e-13	up-regulated
LOC_Os12g44370	16.907	16.6472	15.6848	28.141	30.7144	2.18909	5.14236	54.9916	1.21047e-13	3.58191e-12	7.98896e-13	up-regulated
LOC_Os03g18600	43.0122	31.7361	63.721	144.638	116.043	2.83935	6.90701	54.9497	1.23655e-13	3.64176e-12	8.12244e-13	up-regulated
LOC_Os04g45940	32.1014	29.4798	35.7723	50.4274	53.0915	2.01834	5.44757	54.9368	1.2447e-13	3.65501e-12	8.15198e-13	up-regulated
LOC_Os12g42280	3.55724	3.12046	3.01017	4.80875	5.50231	2.01399	3.23626	54.8655	1.29065e-13	3.75543e-12	8.37596e-13	up-regulated
LOC_Os12g06780	8.79127	8.40011	7.08992	13.6261	12.7631	2.05245	3.58727	54.8611	1.29354e-13	3.75812e-12	8.38197e-13	up-regulated
LOC_Os09g25470	22.9277	19.3027	22.1201	39.1404	45.3205	2.31421	4.01419	54.7007	1.40355e-13	4.06541e-12	9.06733e-13	up-regulated
LOC_Os05g37660	1.45237	1.51333	1.53301	2.68814	4.15853	2.53464	2.09793	54.69	1.41121e-13	4.08145e-12	9.1031e-13	up-regulated
LOC_Os12g42540	9.36035	5.86428	6.65098	15.3222	24.86	2.77487	1.8357	54.6694	1.4261e-13	4.11829e-12	9.18526e-13	up-regulated
LOC_Os03g09120	26.43	24.0488	31.126	46.8642	50.4462	2.18336	5.66273	54.6419	1.44622e-13	4.15762e-12	9.27299e-13	up-regulated
LOC_Os05g31140	2.69697	4.07417	4.75632	19.9196	20.7011	3.77378	4.90209	54.5937	1.48208e-13	4.25433e-12	9.4887e-13	up-regulated
LOC_Os02g52620	107.528	74.9288	84.6462	234.318	324.693	2.97182	7.36374	54.5375	1.52506e-13	4.36721e-12	9.74046e-13	up-regulated
LOC_Os09g31140	1.77748	1.16453	1.93887	4.30124	5.67063	2.93801	1.90619	54.5364	1.52596e-13	4.36721e-12	9.74046e-13	up-regulated
LOC_Os02g45760	3.68156	3.05488	3.12363	5.36115	5.33468	2.0398	3.40251	54.3769	1.65496e-13	4.70132e-12	1.04856e-12	up-regulated
LOC_Os05g43650	8.14819	10.7548	8.88852	14.4032	14.5584	2.01104	4.51441	54.1226	1.88361e-13	5.28819e-12	1.17946e-12	up-regulated
LOC_Os04g36720	3.89179	3.18696	3.85204	7.4198	7.426	2.36489	4.08712	54.0164	1.98821e-13	5.51721e-12	1.23054e-12	up-regulated
LOC_Os07g37290	4.86714	4.25781	8.88506	25.7046	31.5431	3.59636	1.77954	53.9021	2.10735e-13	5.83095e-12	1.30051e-12	up-regulated
LOC_Os03g18020	136.013	103.226	102.694	239.358	278.474	2.51226	7.05076	53.8935	2.11659e-13	5.84807e-12	1.30433e-12	up-regulated
LOC_Os07g28614	207.75	165.649	198.874	305.299	320.779	2.0502	7.60004	53.6266	2.42449e-13	6.64136e-12	1.48126e-12	up-regulated
LOC_Os05g48650	19.1126	12.7047	21.7577	51.373	159.953	3.87799	5.66965	53.5996	2.45808e-13	6.71419e-12	1.49751e-12	up-regulated
LOC_Os01g55720	18.6637	9.44327	13.605	29.358	38.0146	2.58168	4.24051	53.5237	2.55491e-13	6.95887e-12	1.55208e-12	up-regulated
LOC_Os01g12830	32.9118	26.1931	33.1543	50.7366	47.8034	2.01774	6.53479	53.5118	2.57047e-13	6.99131e-12	1.55931e-12	up-regulated
LOC_Os04g46350	6.87436	6.20662	9.85645	16.8071	18.3283	2.54515	4.37935	53.4498	2.6529e-13	7.20529e-12	1.60704e-12	up-regulated
LOC_Os01g65904	186.042	127.797	188.791	446.022	925.473	3.35148	9.22995	53.4435	2.66132e-13	7.21794e-12	1.60986e-12	up-regulated
LOC_Os06g18140	1.00179	1.4756	0.965368	2.26007	2.39495	2.39259	1.6512	53.4249	2.68663e-13	7.27629e-12	1.62288e-12	up-regulated
LOC_Os11g13890	333.555	386.884	550.776	1074.48	980.64	2.63994	10.8011	53.3868	2.73927e-13	7.40839e-12	1.65234e-12	up-regulated
LOC_Os06g16150	39.33	32.2766	36.1687	62.6103	58.318	2.08981	6.05507	53.3062	2.85407e-13	7.69716e-12	1.71674e-12	up-regulated
LOC_Os06g12680	5.42538	5.15261	5.02418	9.90093	8.71198	2.18718	3.71069	53.2642	2.91579e-13	7.84154e-12	1.74895e-12	up-regulated
LOC_Os03g08850	5.66696	5.83009	8.23623	11.1883	10.2861	2.06204	4.38818	53.1757	3.05009e-13	8.16974e-12	1.82215e-12	up-regulated
LOC_Os07g34570	8821.42	8255.11	8931.25	15781.4	13323.5	2.09581	14.1536	53.0433	3.26283e-13	8.66547e-12	1.93271e-12	up-regulated
LOC_Os08g07010	9.55724	11.0166	14.6958	19.2928	17.3165	2.00022	5.4539	52.9387	3.44118e-13	9.11648e-12	2.0333e-12	up-regulated
LOC_Os03g08500	176.4	146.974	175.144	262.788	272.011	2.025	8.22557	52.9382	3.44215e-13	9.11648e-12	2.0333e-12	up-regulated
LOC_Os06g10660	8.14533	7.74922	13.0584	14.2101	19.9324	2.1685	4.40773	52.863	3.57648e-13	9.40727e-12	2.09816e-12	up-regulated
LOC_Os07g01020	56.3408	51.8522	71.8095	119.155	138.265	2.44568	7.03736	52.8141	3.66654e-13	9.60464e-12	2.14218e-12	up-regulated
LOC_Os02g51110	6.54622	6.24474	6.98622	12.4328	11.6731	2.21848	3.79943	52.7533	3.7819e-13	9.87984e-12	2.20356e-12	up-regulated
LOC_Os08g17500	25.6977	17.5226	31.1251	61.9541	63.6641	2.67308	5.8097	52.6586	3.96869e-13	1.02837e-11	2.29365e-12	up-regulated
LOC_Os05g12400	6.08869	3.56521	4.98776	11.0491	18.4023	2.90384	3.75477	52.6461	3.99398e-13	1.03353e-11	2.30515e-12	up-regulated
LOC_Os01g72380	11.0029	8.82829	11.817	17.1942	18.237	2.08499	5.38917	52.4565	4.39883e-13	1.12915e-11	2.51841e-12	up-regulated
LOC_Os01g09540	828.264	588.534	777.453	1371.45	1725.14	2.4083	10.6341	52.4485	4.41677e-13	1.13224e-11	2.5253e-12	up-regulated
LOC_Os04g54620	9.23169	10.8611	4.84321	20.8249	29.7125	2.95507	2.08653	52.3797	4.57426e-13	1.16948e-11	2.60837e-12	up-regulated
LOC_Os03g03670	20.549	17.7951	18.8766	28.118	33.6804	2.03379	5.23463	52.3169	4.72281e-13	1.20586e-11	2.6895e-12	up-regulated
LOC_Os01g27360	7.89968	6.16131	6.37477	17.5159	12.1266	2.45997	3.43274	52.2744	4.82613e-13	1.22896e-11	2.74104e-12	up-regulated
LOC_Os04g30750	2.30387	2.48175	2.40418	6.00738	5.94279	2.67226	2.76695	52.2659	4.84728e-13	1.23271e-11	2.7494e-12	up-regulated
LOC_Os02g38970	0.827631	1.32785	1.13389	2.28044	1.63588	2.21738	2.38809	52.256	4.87167e-13	1.23728e-11	2.75957e-12	up-regulated
LOC_Os01g63620	147.481	130.369	117.744	267.655	257.745	2.33546	9.17567	52.2383	4.91576e-13	1.24518e-11	2.77719e-12	up-regulated
LOC_Os07g45080	1.2321	1.00652	2.02678	8.88587	11.8345	4.20321	2.33618	52.186	5.04855e-13	1.27376e-11	2.84095e-12	up-regulated
LOC_Os01g48610	9.04941	4.98348	8.93909	16.1567	16.6782	2.41855	5.2711	52.0754	5.34092e-13	1.34047e-11	2.98974e-12	up-regulated
LOC_Os05g27780	965.277	779.044	785.606	1598.67	1698.02	2.3012	10.4582	52.062	5.37764e-13	1.34617e-11	3.00243e-12	up-regulated
LOC_Os11g06440	10.6724	8.78187	11.93	14.492	19.4486	2.03362	4.60856	52.008	5.52764e-13	1.38011e-11	3.07814e-12	up-regulated
LOC_Os01g64540	10.2121	7.94328	8.47675	22.6864	23.3919	2.70872	4.70006	51.9809	5.60424e-13	1.39447e-11	3.11018e-12	up-regulated
LOC_Os02g22820	4.94305	6.89675	7.0835	11.8748	10.8816	2.22094	2.90608	51.953	5.68445e-13	1.40826e-11	3.14093e-12	up-regulated
LOC_Os03g19380	422.384	235.336	260.985	626.791	877.028	2.6013	9.1483	51.9244	5.76797e-13	1.42711e-11	3.18296e-12	up-regulated
LOC_Os10g36170	527.803	303.7	485.761	812.142	1394.5	2.64016	8.80839	51.917	5.78969e-13	1.43064e-11	3.19083e-12	up-regulated
LOC_Os10g39010	47.615	34.4499	40.333	80.0586	75.91	2.26492	8.1094	51.8739	5.91805e-13	1.46047e-11	3.25738e-12	up-regulated
LOC_Os07g20135	15.3847	12.6941	22.0482	27.6982	31.8025	2.17309	4.73001	51.7687	6.24391e-13	1.53002e-11	3.41251e-12	up-regulated
LOC_Os06g20150	17.9152	22.421	35.1819	38.6936	47.7522	2.14139	5.33817	51.7675	6.24777e-13	1.53002e-11	3.41251e-12	up-regulated
LOC_Os05g05730	5.88201	10.0745	5.03336	14.9072	27.1025	2.95993	2.20202	51.7228	6.39166e-13	1.56327e-11	3.48665e-12	up-regulated
LOC_Os06g22960	51.7128	82.4125	125.638	206.312	202.792	2.61693	7.64086	51.6532	6.62215e-13	1.61758e-11	3.60778e-12	up-regulated
LOC_Os05g37470	5.70819	10.1483	10.1425	13.7185	14.5843	2.08925	4.70151	51.5613	6.93966e-13	1.69298e-11	3.77595e-12	up-regulated
LOC_Os02g51450	15.4547	16.6355	17.6445	28.9011	27.6862	2.12649	5.6419	51.5442	7.00014e-13	1.70556e-11	3.80402e-12	up-regulated
LOC_Os06g51470	158.131	123.996	125.77	227.802	268.091	2.19762	7.06124	51.5105	7.12165e-13	1.73297e-11	3.86514e-12	up-regulated
LOC_Os03g10250	6.27286	4.59882	5.12117	12.4334	11.7656	2.51337	3.84047	51.3714	7.64449e-13	1.83688e-11	4.09691e-12	up-regulated
LOC_Os02g36414	1.18111	1.33913	1.69903	3.5288	5.39238	3.01633	2.67213	51.2737	8.03464e-13	1.9234e-11	4.28987e-12	up-regulated
LOC_Os03g03990	78.9358	66.8359	83.4956	120.234	133.578	2.07078	7.07859	51.2411	8.16897e-13	1.95312e-11	4.35616e-12	up-regulated
LOC_Os05g40010	1030.14	585.823	678.044	1560.08	1901.56	2.4882	10.6222	51.2313	8.20974e-13	1.96042e-11	4.37245e-12	up-regulated
LOC_Os01g65790	6.87393	6.73316	9.72397	14.5505	15.6357	2.30668	4.40681	51.226	8.23223e-13	1.96335e-11	4.37897e-12	up-regulated
LOC_Os07g08030	331.927	298.525	368.594	596.093	486.265	2.04817	9.12011	51.1901	8.38404e-13	1.99459e-11	4.44865e-12	up-regulated
LOC_Os01g65190	1.41905	0.90091	1.01545	3.02484	5.04343	3.17145	2.40835	51.1603	8.51213e-13	2.02005e-11	4.50544e-12	up-regulated
LOC_Os05g09280	9.23748	8.75599	17.1571	23.6868	32.0449	2.59674	5.33697	51.0902	8.82192e-13	2.0833e-11	4.6465e-12	up-regulated
LOC_Os04g43070	6.43265	6.48973	6.17823	13.2061	13.5468	2.42045	4.61141	51.0372	9.06322e-13	2.13236e-11	4.75593e-12	up-regulated
LOC_Os11g42500	3.18728	5.18485	7.26992	22.1109	16.6911	3.27589	3.7025	51.026	9.11505e-13	2.14193e-11	4.77727e-12	up-regulated
LOC_Os12g05980	12.2158	7.14889	10.0887	17.087	20.418	2.2494	3.64285	50.862	9.90956e-13	2.31163e-11	5.15577e-12	up-regulated
LOC_Os01g63260	3.5601	3.34065	6.754	10.5993	13.8147	2.76845	2.66153	50.8565	9.93723e-13	2.31526e-11	5.16388e-12	up-regulated
LOC_Os02g51470	274.513	318.835	364.137	640.54	558.466	2.27138	9.62104	50.8472	9.9842e-13	2.32057e-11	5.17571e-12	up-regulated
LOC_Os09g10690	15.9622	15.6395	28.0749	62.6347	53.3759	2.89873	5.29504	50.8225	1.01109e-12	2.34718e-11	5.23506e-12	up-regulated
LOC_Os01g65670	4.81778	4.1134	3.27428	9.42635	12.2705	2.74758	3.70495	50.793	1.0264e-12	2.37983e-11	5.30788e-12	up-regulated
LOC_Os02g42560	0.284889	0.479215	0.297353	1.30349	1.53128	3.37507	0.748174	50.7791	1.0337e-12	2.39385e-11	5.33916e-12	up-regulated
LOC_Os12g09620	28.6645	20.0747	27.0104	42.2959	61.1635	2.35844	4.84067	50.7263	1.06187e-12	2.44727e-11	5.45829e-12	up-regulated
LOC_Os04g31550	1.31685	1.32459	2.38419	5.13372	6.119	3.09688	1.68743	50.7136	1.06879e-12	2.46027e-11	5.48729e-12	up-regulated
LOC_Os08g44300	3.16578	2.27245	3.07557	7.33024	8.07735	2.77004	3.32748	50.6754	1.08976e-12	2.50253e-11	5.58155e-12	up-regulated
LOC_Os07g36090	131.863	97.902	112.52	293.286	248.607	2.58139	9.25524	50.627	1.117e-12	2.56201e-11	5.7142e-12	up-regulated
LOC_Os05g41660	0.224297	0.419271	0.358736	1.65947	1.94289	3.79984	0.544607	50.4036	1.25162e-12	2.85033e-11	6.35726e-12	up-regulated
LOC_Os04g38320	8.84886	8.75009	11.0295	23.5092	25.1259	2.69874	3.81514	50.3305	1.29913e-12	2.94803e-11	6.57518e-12	up-regulated
LOC_Os04g54180	0.890194	1.17467	1.46382	2.19203	2.52484	2.36665	2.25146	50.3139	1.31015e-12	2.96952e-11	6.6231e-12	up-regulated
LOC_Os03g01012	0.556183	1.08861	1.00106	1.73935	2.24846	2.55679	0.84987	50.2462	1.35615e-12	3.05211e-11	6.80731e-12	up-regulated
LOC_Os04g24850	15.718	13.3085	20.5716	27.5428	26.2409	2.04545	4.92943	50.1702	1.40972e-12	3.15786e-11	7.04317e-12	up-regulated
LOC_Os01g74320	21.6114	12.2525	18.4546	38.7934	36.3111	2.4248	5.62594	50.131	1.4382e-12	3.21416e-11	7.16874e-12	up-regulated
LOC_Os03g24590	170.752	146.475	305.715	413.332	474.248	2.44067	8.56764	50.0483	1.50007e-12	3.33688e-11	7.44244e-12	up-regulated
LOC_Os03g12815	6.41146	5.57843	7.85845	13.1304	17.533	2.55178	3.05605	49.9501	1.57706e-12	3.49193e-11	7.78826e-12	up-regulated
LOC_Os10g05780	46.7784	38.8927	56.6523	83.3486	87.5694	2.18956	6.93937	49.8856	1.62975e-12	3.60028e-11	8.02993e-12	up-regulated
LOC_Os09g34920	4.11337	3.73538	5.04281	6.43351	7.34068	2.02498	3.44203	49.8817	1.63298e-12	3.60028e-11	8.02993e-12	up-regulated
LOC_Os03g51600	149.081	143.798	148.483	231.972	238.644	2.02462	8.53478	49.8794	1.63496e-12	3.60028e-11	8.02993e-12	up-regulated
LOC_Os03g57149	113.68	114.24	164.676	208.465	216.982	2.05277	7.78384	49.8788	1.63538e-12	3.60028e-11	8.02993e-12	up-regulated
LOC_Os04g44910	30.7996	21.2667	28.5275	44.6992	48.3807	2.11992	6.66491	49.8718	1.64125e-12	3.60906e-11	8.04952e-12	up-regulated
LOC_Os01g65640	30.551	21.336	34.6343	65.5768	97.9379	2.82883	6.2648	49.8266	1.67955e-12	3.68482e-11	8.21847e-12	up-regulated
LOC_Os06g49780	24.514	16.0348	23.053	36.8249	45.2204	2.27512	5.05341	49.7856	1.71501e-12	3.75403e-11	8.37283e-12	up-regulated
LOC_Os01g40499	2.03297	1.68324	1.96077	3.07385	3.52965	2.14074	3.02291	49.7518	1.74479e-12	3.81486e-11	8.50851e-12	up-regulated
LOC_Os07g43020	98.3237	64.1717	97.4485	134.159	174.079	2.15337	6.80193	49.7306	1.76374e-12	3.85191e-11	8.59116e-12	up-regulated
LOC_Os07g08150	148.576	114.223	81.1426	305.471	470.655	3.08057	8.36802	49.6797	1.81007e-12	3.94859e-11	8.80678e-12	up-regulated
LOC_Os04g50100	4.8752	4.90132	6.09139	9.75746	7.28684	2.04355	3.86531	49.6379	1.84905e-12	4.02446e-11	8.97599e-12	up-regulated
LOC_Os03g14258	4.99211	3.75424	4.82372	8.36884	9.84002	2.34145	2.21767	49.6356	1.85126e-12	4.0247e-11	8.97653e-12	up-regulated
LOC_Os10g36520	0.720718	0.544916	1.53142	15.7456	7.80122	5.00205	2.67837	49.6219	1.86421e-12	4.04369e-11	9.01889e-12	up-regulated
LOC_Os01g68500	16.7525	13.775	16.7205	22.5717	35.5578	2.21552	4.44669	49.5751	1.90925e-12	4.13204e-11	9.21595e-12	up-regulated
LOC_Os04g35010	130.257	79.7847	102.104	223.734	358.515	2.79661	9.27312	49.5705	1.91371e-12	4.13703e-11	9.22707e-12	up-regulated
LOC_Os04g01570	8.54188	7.19264	12.1701	16.2825	16.3787	2.15602	3.63822	49.5661	1.91795e-12	4.14006e-11	9.23383e-12	up-regulated
LOC_Os07g44410	11.3766	7.55624	8.15483	15.7487	21.0182	2.34414	4.92973	49.5646	1.91943e-12	4.14006e-11	9.23383e-12	up-regulated
LOC_Os10g33980	1.38132	1.14095	1.1142	4.31364	3.71521	3.05875	0.501028	49.5401	1.94356e-12	4.18739e-11	9.33938e-12	up-regulated
LOC_Os04g41870	169.25	104.818	108.629	224.273	287.693	2.31798	7.3643	49.3045	2.19163e-12	4.6642e-11	1.04029e-11	up-regulated
LOC_Os12g11830	50.2562	34.8002	36.2353	73.4586	86.7313	2.30871	5.58772	49.2143	2.29469e-12	4.86732e-11	1.08559e-11	up-regulated
LOC_Os01g52260	9.90562	6.81438	8.6964	14.362	17.8056	2.24929	4.11314	49.2064	2.30396e-12	4.8816e-11	1.08877e-11	up-regulated
LOC_Os04g41350	6.4218	4.88514	7.2269	12.8988	11.7608	2.33424	3.53452	49.1987	2.31309e-12	4.89552e-11	1.09188e-11	up-regulated
LOC_Os04g34910	5.51621	4.47012	10.1168	12.2191	24.5689	2.79051	3.57554	49.1876	2.32622e-12	4.91789e-11	1.09687e-11	up-regulated
LOC_Os04g25800	23.9063	20.3834	30.4468	41.226	39.6507	2.04252	5.6327	49.0172	2.53729e-12	5.32304e-11	1.18723e-11	up-regulated
LOC_Os03g60380	7.59706	6.74116	11.1546	18.5092	18.5596	2.47125	4.72565	48.9824	2.58272e-12	5.4095e-11	1.20651e-11	up-regulated
LOC_Os02g51710	51.6582	28.0669	39.0063	77.1902	122.733	2.64246	6.10287	48.9569	2.61649e-12	5.47123e-11	1.22028e-11	up-regulated
LOC_Os06g21690	2.40098	3.26469	2.51151	5.3658	4.62842	2.24416	2.31864	48.9207	2.66518e-12	5.56697e-11	1.24164e-11	up-regulated
LOC_Os04g46560	0.236679	0.121889	0.106372	0.805093	0.720777	3.60492	-0.437781	48.9168	2.67056e-12	5.57214e-11	1.24279e-11	up-regulated
LOC_Os03g03720	632.215	514.986	655.489	1046.73	942.313	2.06697	10.7339	48.8786	2.72311e-12	5.67561e-11	1.26587e-11	up-regulated
LOC_Os03g56670	1354.82	1247.7	1562.73	2737.44	2026.56	2.12951	11.17	48.8542	2.75717e-12	5.74036e-11	1.28031e-11	up-regulated
LOC_Os06g49750	5.47089	4.67761	9.66304	13.8242	14.7815	2.4604	3.71683	48.8489	2.76455e-12	5.74949e-11	1.28234e-11	up-regulated
LOC_Os07g42520	22.1971	18.016	23.4699	39.4362	32.0691	2.09388	4.69265	48.7956	2.8408e-12	5.89527e-11	1.31486e-11	up-regulated
LOC_Os09g29760	14.0377	9.12289	14.2037	20.8056	40.3387	2.61194	4.66601	48.6756	3.02006e-12	6.247e-11	1.39331e-11	up-regulated
LOC_Os10g19970	119.746	96.0048	131.52	201.281	255.948	2.31634	7.13152	48.5375	3.24026e-12	6.68085e-11	1.49007e-11	up-regulated
LOC_Os10g29470	119.272	106.434	113.55	155.341	210.834	2.03299	7.99638	48.4918	3.31668e-12	6.83108e-11	1.52358e-11	up-regulated
LOC_Os03g20330	28.6072	18.2726	20.7201	56.6683	39.3324	2.41732	5.17243	48.381	3.5095e-12	7.1896e-11	1.60354e-11	up-regulated
LOC_Os11g03660	23.9198	26.8635	28.2006	62.4351	41.9128	2.35017	4.9073	48.2753	3.70397e-12	7.5557e-11	1.68519e-11	up-regulated
LOC_Os08g33890	17.1966	15.8585	16.398	41.7054	43.6017	2.71545	4.53475	48.2124	3.82456e-12	7.78407e-11	1.73613e-11	up-regulated
LOC_Os02g42570	513.824	401.419	387.42	722.016	769.334	2.11166	9.04937	48.2106	3.8281e-12	7.78407e-11	1.73613e-11	up-regulated
LOC_Os05g36360	361.241	200.088	242.191	549.303	623.152	2.43977	9.42235	48.2018	3.84544e-12	7.81105e-11	1.74215e-11	up-regulated
LOC_Os02g15178	0.951224	0.662615	0.735735	1.61533	2.56613	2.73608	1.41979	48.1738	3.90069e-12	7.9149e-11	1.76531e-11	up-regulated
LOC_Os07g42714	142.396	124.599	92.7154	253.415	234.222	2.36334	9.26104	48.0829	4.08581e-12	8.24689e-11	1.83935e-11	up-regulated
LOC_Os04g31870	35.664	39.3649	53.7485	98.7324	77.339	2.39708	3.77859	48.0608	4.13208e-12	8.3315e-11	1.85823e-11	up-regulated
LOC_Os02g46100	5.95991	5.28102	4.44524	14.9836	16.7778	2.93997	3.3896	48.037	4.18246e-12	8.42422e-11	1.87891e-11	up-regulated
LOC_Os07g06860	18.8475	35.1016	41.5656	55.6994	84.4732	2.51665	6.10847	47.9862	4.2923e-12	8.62735e-11	1.92421e-11	up-regulated
LOC_Os01g53460	2.95473	2.77081	3.80235	4.65161	5.96953	2.08633	2.77918	47.9466	4.37979e-12	8.78479e-11	1.95932e-11	up-regulated
LOC_Os09g23550	499.276	339.337	479.669	962.978	1181.05	2.61145	10.6798	47.9228	4.43334e-12	8.88289e-11	1.98121e-11	up-regulated
LOC_Os09g02300	5.34391	4.69628	7.14848	9.20116	10.0207	2.08904	3.27589	47.8513	4.59791e-12	9.15523e-11	2.04195e-11	up-regulated
LOC_Os04g40390	13.5918	9.39247	15.9192	25.5614	29.831	2.42388	3.78766	47.8322	4.64293e-12	9.21616e-11	2.05554e-11	up-regulated
LOC_Os04g47990	9.38865	7.72668	10.3842	17.3839	15.201	2.1714	5.01737	47.8009	4.71778e-12	9.35505e-11	2.08651e-11	up-regulated
LOC_Os11g47900	1.84943	1.33138	1.92514	2.85034	3.2589	2.17312	2.45523	47.7335	4.88272e-12	9.64225e-11	2.15057e-11	up-regulated
LOC_Os08g45030	1.39749	1.33389	1.44928	1.99907	2.82009	2.13216	3.00169	47.7294	4.89295e-12	9.65251e-11	2.15286e-11	up-regulated
LOC_Os02g01130	4.58283	2.83376	4.28718	9.36369	12.9226	2.83238	2.44199	47.6753	5.02993e-12	9.89221e-11	2.20632e-11	up-regulated
LOC_Os04g33660	54.8239	92.6235	84.4041	128.616	117.671	2.05469	7.13343	47.6205	5.17253e-12	1.01622e-10	2.26654e-11	up-regulated
LOC_Os01g53910	90.0685	67.8746	79.5778	140.471	128.168	2.09634	7.34044	47.4977	5.50693e-12	1.07312e-10	2.39345e-11	up-regulated
LOC_Os03g44740	13.5296	10.1679	10.0337	25.4631	36.3464	2.78316	5.18272	47.4333	5.69068e-12	1.10556e-10	2.4658e-11	up-regulated
LOC_Os09g28280	3.17819	2.83491	3.19394	5.17139	7.82244	2.41915	2.40871	47.4291	5.70306e-12	1.10684e-10	2.46866e-11	up-regulated
LOC_Os10g12080	4.01559	3.74035	5.32529	9.52876	8.44707	2.39289	2.26014	47.4092	5.76118e-12	1.11587e-10	2.48878e-11	up-regulated
LOC_Os03g07920	4.69109	3.38878	5.13982	11.4308	11.5729	2.71644	3.53095	47.3952	5.80238e-12	1.12271e-10	2.50405e-11	up-regulated
LOC_Os01g10210	20.6995	18.0872	22.1504	38.6269	49.9857	2.46356	5.24093	47.3149	6.04503e-12	1.16379e-10	2.59567e-11	up-regulated
LOC_Os07g13834	46.8039	39.8857	26.9721	58.8365	68.1762	2.07846	4.88923	47.311	6.057e-12	1.16492e-10	2.5982e-11	up-regulated
LOC_Os10g40324	0.446563	0.428113	0.683257	1.03626	1.60169	2.68615	2.01636	47.2958	6.10428e-12	1.17167e-10	2.61324e-11	up-regulated
LOC_Os02g09510	72.465	44.6183	63.1505	102.018	141.474	2.33546	7.22041	47.2691	6.18787e-12	1.18416e-10	2.64109e-11	up-regulated
LOC_Os09g30350	263.387	232.539	306.487	698.796	442.27	2.4439	10.5262	47.2043	6.39598e-12	1.22276e-10	2.7272e-11	up-regulated
LOC_Os06g39330	21.1233	14.9176	21.4596	31.7862	30.9174	2.04133	5.48242	47.0318	6.9844e-12	1.32731e-10	2.96039e-11	up-regulated
LOC_Os06g48060	7.91879	10.2227	10.182	14.4273	15.9304	2.04903	4.18985	47.0263	7.00404e-12	1.32973e-10	2.96577e-11	up-regulated
LOC_Os09g29130	2.83494	2.22727	5.11256	7.91508	6.84504	2.46592	3.33648	46.8698	7.58617e-12	1.43315e-10	3.19644e-11	up-regulated
LOC_Os06g40818	0.08772	0.18328	0.216431	1.12342	1.27512	4.25453	0.339971	46.8002	7.86063e-12	1.47483e-10	3.2894e-11	up-regulated
LOC_Os03g29970	57.954	60.2741	85.5472	162.926	97.3876	2.30035	6.13016	46.7565	8.03776e-12	1.50659e-10	3.36024e-11	up-regulated
LOC_Os02g15169	0.963193	0.714875	0.800114	1.75973	2.88291	2.81444	1.51449	46.6765	8.37263e-12	1.56324e-10	3.4866e-11	up-regulated
LOC_Os01g48120	72.7252	40.5529	55.1972	143.313	263.434	3.1614	7.08241	46.5607	8.88241e-12	1.65039e-10	3.68096e-11	up-regulated
LOC_Os01g23990	271.008	210.686	175.428	402.162	367.102	2.14437	7.43908	46.5527	8.91888e-12	1.65556e-10	3.6925e-11	up-regulated
LOC_Os01g07780	12.4535	12.0758	24.9908	30.526	30.3111	2.23535	4.45545	46.4657	9.32378e-12	1.72738e-10	3.85267e-11	up-regulated
LOC_Os11g19240	3.48589	5.31736	8.45358	23.5695	13.3105	3.06261	4.20303	46.3818	9.73132e-12	1.79767e-10	4.00945e-11	up-regulated
LOC_Os04g57220	153.922	153.219	161.989	466.009	311.657	2.66998	8.78228	46.307	1.01102e-11	1.85693e-10	4.14163e-11	up-regulated
LOC_Os07g29430	0.775988	1.23921	1.34124	3.4404	4.67141	3.22179	0.615917	46.305	1.01204e-11	1.85702e-10	4.14182e-11	up-regulated
LOC_Os01g47570	363.577	290.568	225.362	463.414	512.524	2.06541	8.11413	46.2762	1.02702e-11	1.8827e-10	4.1991e-11	up-regulated
LOC_Os01g40480	11.8575	8.90908	13.5379	24.4631	26.6233	2.49368	5.95339	46.1942	1.07095e-11	1.9595e-10	4.37039e-11	up-regulated
LOC_Os04g59150	3.4914	3.33722	5.28006	12.0733	11.0519	2.86861	3.80538	46.13	1.10663e-11	2.017e-10	4.49863e-11	up-regulated
LOC_Os08g07740	24.8578	22.7505	28.0025	42.6428	37.4572	2.01575	5.82509	46.0837	1.13305e-11	2.0613e-10	4.59745e-11	up-regulated
LOC_Os05g02070	3.79674	5.43527	2.20642	8.03624	22.0907	3.33546	3.19966	46.0777	1.13654e-11	2.06374e-10	4.60289e-11	up-regulated
LOC_Os01g53240	17.3908	14.9861	26.7531	29.8071	43.9312	2.24305	5.67732	45.8521	1.27529e-11	2.3026e-10	5.13563e-11	up-regulated
LOC_Os03g02670	5.11995	6.36735	8.06592	10.4312	10.9985	2.07905	3.96642	45.8139	1.30038e-11	2.34349e-10	5.22684e-11	up-regulated
LOC_Os01g45900	8.62194	6.77259	13.0642	13.6765	17.7556	2.06536	4.56682	45.8085	1.304e-11	2.34781e-10	5.23646e-11	up-regulated
LOC_Os06g04250	5.30972	3.73749	7.12926	12.4545	16.6449	2.7619	3.94862	45.7742	1.32703e-11	2.3848e-10	5.31896e-11	up-regulated
LOC_Os07g32170	4.58118	4.67915	7.57371	10.8541	8.7236	2.1592	3.62233	45.7579	1.33808e-11	2.40241e-10	5.35825e-11	up-regulated
LOC_Os04g53930	2.03802	2.26307	1.98616	3.09801	4.43618	2.19531	2.72992	45.7531	1.34135e-11	2.40603e-10	5.36631e-11	up-regulated
LOC_Os06g07923	8.94918	5.11475	7.83105	16.0622	30.3597	2.97695	5.09589	45.7039	1.37546e-11	2.46031e-10	5.48738e-11	up-regulated
LOC_Os02g37960	10.215	6.66495	9.29773	11.9657	15.9885	2.00071	4.41591	45.6941	1.38239e-11	2.46982e-10	5.50859e-11	up-regulated
LOC_Os01g10830	12.1766	6.9407	8.23091	17.2542	23.2371	2.46051	3.70511	45.6917	1.38411e-11	2.46982e-10	5.50859e-11	up-regulated
LOC_Os03g30430	54.5654	47.0609	46.6638	79.3346	78.0376	2.01055	6.08495	45.6888	1.38611e-11	2.47014e-10	5.5093e-11	up-regulated
LOC_Os02g44860	3.20444	3.04758	3.31958	6.52564	4.97736	2.20108	2.78441	45.6557	1.40977e-11	2.50532e-10	5.58776e-11	up-regulated
LOC_Os07g26690	90.3965	72.4191	125.731	140.884	171.89	2.03924	7.5253	45.4957	1.52976e-11	2.70602e-10	6.03539e-11	up-regulated
LOC_Os10g17780	2.38793	1.55172	2.05931	4.12452	4.46351	2.42686	1.99418	45.4332	1.57934e-11	2.78601e-10	6.2138e-11	up-regulated
LOC_Os02g37610	23.651	17.0976	19.198	33.4804	36.4681	2.13558	5.17723	45.3837	1.61974e-11	2.8468e-10	6.34939e-11	up-regulated
LOC_Os03g05560	1.10929	1.29747	1.42526	4.0217	3.72954	2.96051	1.4861	45.3165	1.67629e-11	2.93006e-10	6.5351e-11	up-regulated
LOC_Os07g48190	1.67578	1.51914	2.4761	5.85734	7.38251	3.14767	0.989198	45.3137	1.67871e-11	2.93163e-10	6.5386e-11	up-regulated
LOC_Os02g28170	1.24479	0.885575	0.913979	3.84846	1.84055	2.82248	1.92485	45.0741	1.8972e-11	3.27737e-10	7.30973e-11	up-regulated
LOC_Os09g29239	31.251	20.8329	31.7702	49.4977	70.9533	2.42971	7.21198	45.0389	1.9316e-11	3.3278e-10	7.42219e-11	up-regulated
LOC_Os03g60480	23.5809	20.5258	25.2911	44.4926	54.7981	2.44089	5.61995	45.0252	1.94517e-11	3.34817e-10	7.46762e-11	up-regulated
LOC_Os02g36830	1.97674	1.64823	2.95002	4.6383	4.37532	2.38402	2.63271	44.9673	2.00347e-11	3.44235e-10	7.67768e-11	up-regulated
LOC_Os02g01210	61.6776	69.6304	89.5387	144.976	140.327	2.31351	7.55097	44.9184	2.0542e-11	3.51063e-10	7.82997e-11	up-regulated
LOC_Os01g65260	35.247	26.2851	36.1231	47.4959	56.731	2.00985	6.32946	44.8883	2.08597e-11	3.55227e-10	7.92284e-11	up-regulated
LOC_Os05g02890	12.9632	9.53939	14.6579	19.2233	21.1202	2.03643	5.22706	44.8048	2.17691e-11	3.69075e-10	8.23169e-11	up-regulated
LOC_Os06g27910	5.81154	4.01476	3.90997	6.72823	9.85607	2.17563	3.40589	44.7023	2.29386e-11	3.8719e-10	8.63574e-11	up-regulated
LOC_Os02g38210	256.866	255.409	266.251	407.613	434.123	2.04616	9.42608	44.6335	2.37596e-11	4.00696e-10	8.93696e-11	up-regulated
LOC_Os04g41560	854.043	607.389	598.955	1252.27	1519.05	2.33574	10.5446	44.6094	2.40529e-11	4.04574e-10	9.02346e-11	up-regulated
LOC_Os07g38290	3.77546	3.41156	5.97116	10.1198	12.7701	2.72637	2.82683	44.5776	2.4447e-11	4.09707e-10	9.13794e-11	up-regulated
LOC_Os12g19470	714.489	635.347	994.359	1955.94	1360.99	2.43741	11.5229	44.5105	2.53001e-11	4.22955e-10	9.43342e-11	up-regulated
LOC_Os09g25610	7.10097	10.385	13.7236	36.0751	20.9018	2.83356	4.86827	44.495	2.55014e-11	4.25578e-10	9.49192e-11	up-regulated
LOC_Os10g34884	0.33454	0.271218	0.456998	0.806821	1.00402	2.68929	1.0324	44.4861	2.56171e-11	4.27137e-10	9.52671e-11	up-regulated
LOC_Os07g23150	6.56013	5.48962	7.90424	13.2113	20.5121	2.67699	4.24774	44.3318	2.77172e-11	4.58566e-10	1.02277e-10	up-regulated
LOC_Os05g50850	30.3901	22.8785	35.9722	67.3933	120.63	2.98718	6.25324	44.1287	3.07485e-11	5.03933e-10	1.12395e-10	up-regulated
LOC_Os07g32020	2.88606	2.84183	5.3467	5.28395	7.49424	2.13898	3.69348	44.1231	3.08359e-11	5.04935e-10	1.12619e-10	up-regulated
LOC_Os07g41460	5.97931	4.01496	5.46144	8.68047	10.4799	2.2199	3.53075	44.0607	3.18343e-11	5.19952e-10	1.15968e-10	up-regulated
LOC_Os02g42430	5.76663	7.31367	6.54743	13.0812	20.6451	2.72228	2.92148	43.9935	3.29469e-11	5.36752e-10	1.19715e-10	up-regulated
LOC_Os08g39610	4.12074	3.39281	4.18068	6.293	9.83127	2.37835	1.79529	43.9903	3.30005e-11	5.37168e-10	1.19808e-10	up-regulated
LOC_Os09g23399	6.56577	4.44093	5.567	15.7879	32.0898	3.43024	4.65914	43.8921	3.46991e-11	5.62905e-10	1.25548e-10	up-regulated
LOC_Os02g58310	3.99423	3.83513	1.85394	6.66441	7.38112	2.46239	2.96707	43.8503	3.54479e-11	5.7331e-10	1.27869e-10	up-regulated
LOC_Os01g72020	7.06454	5.05814	7.17439	10.7991	11.6064	2.13098	4.39212	43.8131	3.61271e-11	5.82621e-10	1.29946e-10	up-regulated
LOC_Os10g39030	204.264	131.259	168.693	304.312	342.145	2.26448	9.28485	43.7532	3.72498e-11	5.97711e-10	1.33311e-10	up-regulated
LOC_Os04g57340	105.424	69.4973	95.9892	140.749	166.332	2.08883	6.12394	43.7381	3.75388e-11	6.0153e-10	1.34163e-10	up-regulated
LOC_Os01g66610	6.66717	7.76467	11.5132	13.5921	14.4065	2.05465	4.95944	43.7351	3.75964e-11	6.0153e-10	1.34163e-10	up-regulated
LOC_Os11g02000	15.4775	9.32423	18.6279	26.7728	40.5954	2.53803	5.74919	43.7326	3.76446e-11	6.0153e-10	1.34163e-10	up-regulated
LOC_Os02g02790	0.561461	0.609016	0.700693	1.04544	1.0654	2.11292	1.28241	43.7033	3.82125e-11	6.10096e-10	1.36073e-10	up-regulated
LOC_Os01g70080	27.3921	18.2505	22.8394	41.308	40.3908	2.16483	6.61718	43.6234	3.98056e-11	6.30803e-10	1.40692e-10	up-regulated
LOC_Os01g42790	11.9114	9.96404	14.92	26.631	22.8164	2.35575	4.92505	43.6096	4.00876e-11	6.34224e-10	1.41455e-10	up-regulated
LOC_Os04g38410	816.521	708.044	1618.82	3531.84	2784.37	2.94408	11.7588	43.5973	4.03386e-11	6.37669e-10	1.42223e-10	up-regulated
LOC_Os01g42210	2.99081	2.28335	3.07216	4.44601	7.54214	2.43398	1.54946	43.5854	4.05857e-11	6.40926e-10	1.4295e-10	up-regulated
LOC_Os04g29550	157.91	106.509	194.829	376.632	265.103	2.40465	7.64119	43.5801	4.06962e-11	6.41735e-10	1.4313e-10	up-regulated
LOC_Os03g04190	0.242476	0.336341	0.417511	2.23085	1.04855	3.66603	0.502679	43.5336	4.16742e-11	6.56078e-10	1.46329e-10	up-regulated
LOC_Os06g30370	23.6123	51.974	33.0363	86.1717	88.8284	2.67062	5.47517	43.5147	4.20792e-11	6.61367e-10	1.47509e-10	up-regulated
LOC_Os01g44090	0.495794	0.481039	0.476376	0.910689	1.06508	2.37143	0.338481	43.499	4.24168e-11	6.65583e-10	1.48449e-10	up-regulated
LOC_Os03g15960	48.4918	45.8086	44.8089	69.6102	83.7448	2.06843	5.94182	43.4001	4.46167e-11	6.96682e-10	1.55385e-10	up-regulated
LOC_Os08g37670	162.941	199.013	192.587	292.768	330.577	2.11404	7.81184	43.3063	4.68066e-11	7.26146e-10	1.61957e-10	up-regulated
LOC_Os09g06740	13.4169	8.12298	9.06225	19.6472	29.022	2.56483	4.49378	43.2269	4.87448e-11	7.54383e-10	1.68255e-10	up-regulated
LOC_Os06g19750	144.1	87.4811	111.882	214.035	261.53	2.37021	7.75053	43.1774	4.99961e-11	7.7144e-10	1.72059e-10	up-regulated
LOC_Os02g11130	100.238	83.2825	79.9786	141.289	138.998	2.01109	7.63148	43.1449	5.08326e-11	7.82904e-10	1.74616e-10	up-regulated
LOC_Os12g43600	4533.64	3284.64	3993.97	6834.54	6412.89	2.08153	12.1929	43.1337	5.11244e-11	7.86765e-10	1.75477e-10	up-regulated
LOC_Os03g26820	104.536	95.5845	177.1	192.339	209.572	2.0244	7.2069	43.1286	5.12577e-11	7.88185e-10	1.75794e-10	up-regulated
LOC_Os12g39360	5.84924	9.69971	12.6251	20.4741	17.3992	2.39293	5.23969	43.0981	5.20631e-11	7.99928e-10	1.78413e-10	up-regulated
LOC_Os07g17560	14.0045	10.308	8.49958	20.3606	20.1436	2.2155	3.76454	42.9735	5.54858e-11	8.47086e-10	1.88931e-10	up-regulated
LOC_Os02g32550	1.06154	0.686941	0.838301	2.01346	1.89519	2.50562	1.53824	42.8629	5.87144e-11	8.89296e-10	1.98345e-10	up-regulated
LOC_Os07g41420	37.1127	22.1272	30.9035	69.4789	148.502	3.16656	6.54329	42.8141	6.01979e-11	9.09609e-10	2.02876e-10	up-regulated
LOC_Os06g49760	51.9739	43.6231	58.9706	114.216	99.2403	2.39386	6.02367	42.7694	6.15878e-11	9.27688e-10	2.06908e-10	up-regulated
LOC_Os01g58310	24.6232	19.9527	21.1572	36.4785	41.1631	2.15954	2.98125	42.6631	6.50286e-11	9.74921e-10	2.17443e-10	up-regulated
LOC_Os02g07400	1.21073	1.98375	2.32385	2.80224	4.8623	2.42789	2.64721	42.6233	6.63653e-11	9.91086e-10	2.21048e-10	up-regulated
LOC_Os06g08100	2.16246	1.67708	3.05063	7.85685	3.9433	2.70881	1.44975	42.5993	6.71823e-11	9.99396e-10	2.22901e-10	up-regulated
LOC_Os06g10000	1.17307	0.964035	1.08836	2.93751	2.10148	2.57309	0.973156	42.5784	6.79059e-11	1.00803e-09	2.24826e-10	up-regulated
LOC_Os10g38080	1.16629	2.16497	3.6022	7.58316	6.57169	2.99718	3.60908	42.5404	6.92371e-11	1.02678e-09	2.29008e-10	up-regulated
LOC_Os03g01140	23.4592	19.9332	28.5265	42.6511	53.5072	2.34208	2.96012	42.4294	7.32799e-11	1.08005e-09	2.4089e-10	up-regulated
LOC_Os02g47770	8.16809	6.73756	12.4372	12.9809	21.9162	2.27207	3.88905	42.3314	7.7046e-11	1.13034e-09	2.52107e-10	up-regulated
LOC_Os10g20235	20.7595	16.3885	12.8406	24.6436	32.5794	2.10819	3.51002	42.2805	7.90753e-11	1.15746e-09	2.58155e-10	up-regulated
LOC_Os01g18310	2.36002	2.01924	1.55637	4.43937	6.53713	2.80108	0.680301	42.2451	8.05223e-11	1.17505e-09	2.62078e-10	up-regulated
LOC_Os04g56100	498.511	307.064	366.236	765.745	718.643	2.24588	8.88544	42.2141	8.18081e-11	1.192e-09	2.65859e-10	up-regulated
LOC_Os03g50355	13.5164	9.59895	20.2412	22.1634	28.906	2.15384	4.89469	42.1531	8.44004e-11	1.22604e-09	2.73452e-10	up-regulated
LOC_Os01g56680	2727.16	2064.01	2294.2	4949.11	4166.26	2.28307	12.3759	42.1373	8.50867e-11	1.23414e-09	2.75258e-10	up-regulated
LOC_Os04g47150	0.891294	1.10629	1.05054	1.71576	1.71231	2.11503	1.9686	41.9351	9.43545e-11	1.35931e-09	3.03176e-10	up-regulated
LOC_Os07g05480	810.848	771.244	1275.61	2833.87	1704.48	2.61052	10.574	41.8834	9.68799e-11	1.39151e-09	3.10358e-10	up-regulated
LOC_Os05g43310	419.107	273.837	424.276	680.479	685.052	2.2013	9.00864	41.8558	9.82613e-11	1.40819e-09	3.14078e-10	up-regulated
LOC_Os01g60810	0.975458	1.00982	1.82407	3.14214	2.64344	2.54387	1.81708	41.8284	9.96478e-11	1.42593e-09	3.18034e-10	up-regulated
LOC_Os09g31170	26.585	23.6929	19.9192	42.0972	37.9699	2.11676	5.44247	41.7889	1.01677e-10	1.45171e-09	3.23784e-10	up-regulated
LOC_Os04g16450	9.91098	9.3694	14.6508	17.7085	21.0886	2.12473	4.73185	41.7215	1.05243e-10	1.49941e-09	3.34423e-10	up-regulated
LOC_Os02g40730	4.26792	3.16554	5.34588	6.66681	7.58418	2.07693	3.35176	41.6584	1.08696e-10	1.54388e-09	3.44342e-10	up-regulated
LOC_Os01g20930	15.8499	9.17121	10.64	25.7818	26.5612	2.45258	3.9238	41.655	1.08885e-10	1.54542e-09	3.44684e-10	up-regulated
LOC_Os07g13360	62.5603	45.1131	59.9998	83.1879	107.578	2.09826	4.74528	41.6512	1.09096e-10	1.54614e-09	3.44844e-10	up-regulated
LOC_Os05g25260	44.6367	31.0596	31.9527	66.3512	64.1534	2.18852	6.60154	41.6446	1.09468e-10	1.55026e-09	3.45764e-10	up-regulated
LOC_Os12g05060	2.9668	1.69457	3.5706	8.3231	15.8417	3.45217	3.37205	41.5626	1.14158e-10	1.60955e-09	3.58987e-10	up-regulated
LOC_Os01g23000	1.92105	1.28781	1.66048	5.06794	5.2709	2.9909	0.917655	41.4108	1.23377e-10	1.73188e-09	3.86271e-10	up-regulated
LOC_Os01g01360	3.44358	3.53887	5.24707	5.39694	7.74284	2.03722	3.63722	41.3859	1.24959e-10	1.74769e-09	3.89797e-10	up-regulated
LOC_Os09g27920	8.54403	6.45469	9.18523	18.4356	29.1212	2.88773	3.6468	41.3844	1.25051e-10	1.74771e-09	3.89802e-10	up-regulated
LOC_Os12g32390	2.13937	1.49282	1.4712	4.23542	6.08643	2.92306	0.8397	41.3429	1.27731e-10	1.77998e-09	3.96999e-10	up-regulated
LOC_Os06g02780	14.3667	13.8832	23.8756	35.7921	28.0721	2.23341	5.67504	41.3202	1.29229e-10	1.79823e-09	4.01071e-10	up-regulated
LOC_Os03g61780	1.06	1.45033	1.50059	2.23438	2.21284	2.10113	1.98406	41.313	1.29703e-10	1.80091e-09	4.01667e-10	up-regulated
LOC_Os01g61920	175.998	119.815	143.678	233.097	245.365	2.03252	7.34802	41.2181	1.36153e-10	1.87687e-09	4.18609e-10	up-regulated
LOC_Os01g11550	0.977245	0.995077	2.12978	3.86095	3.73813	2.82943	2.56212	41.181	1.38765e-10	1.90466e-09	4.24809e-10	up-regulated
LOC_Os10g39936	248.593	165.836	235.541	405.218	431	2.2744	7.75459	41.0912	1.4529e-10	1.98711e-09	4.43198e-10	up-regulated
LOC_Os01g53160	1.28916	1.03464	1.12606	2.39761	2.57313	2.44628	1.39064	41.0744	1.46545e-10	2e-09	4.46073e-10	up-regulated
LOC_Os01g39890	13.1138	11.6329	17.2874	24.1012	20.7447	2.02619	5.70817	41.0279	1.50072e-10	2.04088e-09	4.55189e-10	up-regulated
LOC_Os01g08670	2.43165	1.75472	2.75579	4.92881	4.98754	2.4304	1.54948	41.0125	1.51259e-10	2.05119e-09	4.5749e-10	up-regulated
LOC_Os09g30160	59.7532	41.999	63.2105	120.17	88.1635	2.25765	6.25319	40.9302	1.57763e-10	2.13336e-09	4.75817e-10	up-regulated
LOC_Os10g41850	1.77272	1.28629	2.31966	3.29169	4.18822	2.39074	2.09887	40.8813	1.61763e-10	2.18437e-09	4.87194e-10	up-regulated
LOC_Os04g48020	191.878	126.655	193.764	332.438	546.069	2.68275	7.89728	40.8609	1.63458e-10	2.20261e-09	4.91262e-10	up-regulated
LOC_Os07g30970	446.025	318.086	311.58	671.924	729.293	2.29135	9.46543	40.7404	1.73855e-10	2.32474e-09	5.185e-10	up-regulated
LOC_Os05g16664	13.5005	9.02095	13.2226	22.6613	23.3404	2.2754	4.08164	40.6905	1.78351e-10	2.38123e-09	5.311e-10	up-regulated
LOC_Os07g41220	19.6308	14.804	25.8845	36.7286	51.6915	2.46872	4.53643	40.6894	1.78453e-10	2.38123e-09	5.311e-10	up-regulated
LOC_Os05g50650	1.17959	0.847055	1.25726	2.07626	2.35709	2.35145	1.00436	40.645	1.82557e-10	2.42924e-09	5.41808e-10	up-regulated
LOC_Os06g08830	10.8228	9.28709	19.0348	27.6978	27.4151	2.42545	4.9975	40.6158	1.853e-10	2.46403e-09	5.49568e-10	up-regulated
LOC_Os02g02340	3.07482	2.30588	2.9895	4.96474	9.31338	2.67799	3.14373	40.6079	1.86055e-10	2.46764e-09	5.50373e-10	up-regulated
LOC_Os03g18200	141.26	118.312	128.067	237.552	246.082	2.24213	9.31084	40.551	1.91555e-10	2.53664e-09	5.65763e-10	up-regulated
LOC_Os04g36070	0.98514	1.23137	2.36985	4.92275	3.90488	2.89447	2.44194	40.4923	1.97392e-10	2.59857e-09	5.79574e-10	up-regulated
LOC_Os04g55710	684.803	624.432	559.411	1058.6	1063.67	2.1111	10.3215	40.4741	1.99239e-10	2.61852e-09	5.84024e-10	up-regulated
LOC_Os11g13570	5.3754	3.71773	7.77502	11.1556	12.6801	2.41674	3.67245	40.4423	2.02514e-10	2.65791e-09	5.92809e-10	up-regulated
LOC_Os01g46820	2.42478	3.4031	3.2139	4.58259	11.136	2.73613	1.20035	40.4094	2.05951e-10	2.69932e-09	6.02046e-10	up-regulated
LOC_Os06g15400	779.852	704.312	995.985	1751.38	1149.64	2.1636	10.2556	40.3648	2.10709e-10	2.75482e-09	6.14424e-10	up-regulated
LOC_Os11g26150	25.1695	22.3298	36.0265	56.6649	72.1053	2.55196	6.24997	40.3202	2.15566e-10	2.80998e-09	6.26726e-10	up-regulated
LOC_Os01g37590	77.668	100.77	107.358	133.964	175.523	2.06172	7.96541	40.2993	2.17885e-10	2.83635e-09	6.32608e-10	up-regulated
LOC_Os03g21500	8.20907	9.74474	7.81079	12.3069	21.5331	2.32931	2.15558	40.2784	2.20232e-10	2.86496e-09	6.3899e-10	up-regulated
LOC_Os05g08480	1.32394	1.36231	1.61699	2.60704	4.51757	2.65636	2.52739	40.2647	2.21784e-10	2.88124e-09	6.42621e-10	up-regulated
LOC_Os07g39260	1.49835	0.807669	1.39035	2.5974	4.55956	2.85015	1.78735	40.2568	2.22678e-10	2.88894e-09	6.44338e-10	up-regulated
LOC_Os08g40410	5.08623	4.45803	6.09347	9.66004	19.8471	2.83394	2.27289	40.2269	2.26109e-10	2.92751e-09	6.5294e-10	up-regulated
LOC_Os06g07790	2.27635	2.00233	9.33195	29.296	25.6258	3.95568	5.44319	40.2242	2.26427e-10	2.92965e-09	6.53419e-10	up-regulated
LOC_Os01g64680	476.912	351.219	334.713	601.418	707.613	2.08151	7.27134	40.2067	2.28465e-10	2.94607e-09	6.5708e-10	up-regulated
LOC_Os04g40730	17.0748	12.5138	23.5954	26.6788	34.9806	2.13123	4.98251	40.1823	2.31335e-10	2.97309e-09	6.63106e-10	up-regulated
LOC_Os07g29760	0.513129	0.83903	0.753446	1.36989	1.66959	2.4895	0.630646	40.1682	2.33014e-10	2.99066e-09	6.67026e-10	up-regulated
LOC_Os01g47760	43.4466	28.0049	29.6137	65.8952	56.3798	2.18263	5.54527	40.1533	2.34798e-10	3.01148e-09	6.71669e-10	up-regulated
LOC_Os05g30490	1.48033	1.44616	1.73356	3.24376	3.40576	2.43945	0.787782	40.1512	2.35047e-10	3.01148e-09	6.71669e-10	up-regulated
LOC_Os07g14890	40.257	26.8543	29.7887	59.2691	67.8333	2.2974	5.27513	40.0761	2.44255e-10	3.11409e-09	6.94555e-10	up-regulated
LOC_Os01g53820	11.8278	10.6077	12.0015	26.3835	42.1283	2.91229	2.79584	39.988	2.55534e-10	3.24495e-09	7.2374e-10	up-regulated
LOC_Os07g49020	36.5839	23.7994	31.9596	54.3383	69.4829	2.32937	3.61869	39.9774	2.56923e-10	3.26043e-09	7.27193e-10	up-regulated
LOC_Os11g45940	3.47419	2.26182	3.42594	6.93438	9.07044	2.71078	1.65583	39.957	2.59615e-10	3.28805e-09	7.33355e-10	up-regulated
LOC_Os01g59090	264.635	213.119	291.493	409.786	425.813	2.04225	8.70248	39.9475	2.60886e-10	3.30197e-09	7.36459e-10	up-regulated
LOC_Os01g07770	4.99975	4.28885	5.78466	7.83023	9.91583	2.15977	2.83788	39.9007	2.67206e-10	3.36862e-09	7.51323e-10	up-regulated
LOC_Os12g26220	6.07286	6.65191	5.45003	9.09082	11.8816	2.14302	2.1655	39.8105	2.79837e-10	3.51551e-09	7.84085e-10	up-regulated
LOC_Os06g01350	8.14963	5.1072	6.94084	10.6981	11.6124	2.0501	4.04755	39.7815	2.84019e-10	3.55485e-09	7.92859e-10	up-regulated
LOC_Os08g38220	9.14457	8.52688	14.1864	17.039	18.8375	2.104	4.16302	39.7119	2.94319e-10	3.6766e-09	8.20014e-10	up-regulated
LOC_Os02g45590	1.61937	1.27325	1.99242	2.72399	5.07538	2.58915	2.70187	39.5175	3.25129e-10	4.02735e-09	8.98245e-10	up-regulated
LOC_Os02g15280	97.7607	60.8279	50.2616	132.363	151.933	2.34196	5.66578	39.4944	3.29004e-10	4.0701e-09	9.07779e-10	up-regulated
LOC_Os08g16050	7.96355	7.23033	8.21193	12.408	12.5841	2.02375	3.607	39.4244	3.41015e-10	4.20241e-09	9.3729e-10	up-regulated
LOC_Os05g50310	0.354958	0.413942	1.19207	2.79117	2.61668	3.4052	0.878531	39.3917	3.46759e-10	4.25406e-09	9.4881e-10	up-regulated
LOC_Os01g51570	21.3484	23.0532	44.7091	143.769	82.8358	3.29799	6.79121	39.3487	3.54481e-10	4.34047e-09	9.68081e-10	up-regulated
LOC_Os08g01120	3.08956	2.50649	3.64856	4.35197	5.94321	2.07563	3.2257	39.3012	3.63217e-10	4.43046e-09	9.88152e-10	up-regulated
LOC_Os01g09660	3.0812	2.78928	2.66716	5.85025	7.64667	2.58367	1.9101	39.278	3.67559e-10	4.46922e-09	9.96796e-10	up-regulated
LOC_Os06g21590	7757.87	5928.33	8340.63	13534.8	10644.2	2.05875	13.7462	39.2227	3.78112e-10	4.5917e-09	1.02411e-09	up-regulated
LOC_Os06g10050	0.435589	0.421391	1.19887	2.68009	2.23803	3.19121	0.551246	39.2112	3.80351e-10	4.61597e-09	1.02953e-09	up-regulated
LOC_Os03g22259	1.75607	1.90428	3.41876	3.70833	6.49956	2.46091	2.29012	39.1392	3.94638e-10	4.74135e-09	1.05749e-09	up-regulated
LOC_Os10g40830	60.4786	41.0588	40.5365	111.525	119.637	2.60896	7.49285	39.08	4.06794e-10	4.87822e-09	1.08802e-09	up-regulated
LOC_Os03g25850	0.619711	0.469413	0.804956	1.17246	1.41852	2.36927	1.07323	38.975	4.29262e-10	5.12203e-09	1.1424e-09	up-regulated
LOC_Os06g49490	467.647	387.445	390.719	665.777	685.55	2.03886	8.82497	38.9331	4.38579e-10	5.21696e-09	1.16357e-09	up-regulated
LOC_Os03g40830	31.8173	26.6569	44.1407	60.7048	80.5055	2.38433	7.30925	38.8735	4.52183e-10	5.3688e-09	1.19744e-09	up-regulated
LOC_Os03g64030	3.1472	3.31176	5.84087	7.28988	6.53871	2.11025	2.9417	38.8229	4.64057e-10	5.48939e-09	1.22433e-09	up-regulated
LOC_Os12g38170	5118.21	3137.71	3810.68	5644.13	7874.25	2.06241	12.4398	38.7908	4.71735e-10	5.56481e-09	1.24115e-09	up-regulated
LOC_Os04g16680	515.789	547.728	546.898	864.999	833.265	2.01573	10.3143	38.7731	4.76032e-10	5.60339e-09	1.24976e-09	up-regulated
LOC_Os11g01310	0.792104	1.13585	1.08749	2.92907	3.60017	3.04122	-0.113308	38.7608	4.79044e-10	5.63193e-09	1.25612e-09	up-regulated
LOC_Os02g34710	3.08627	3.08872	4.51422	6.53685	5.91054	2.15789	2.65205	38.6943	4.95661e-10	5.81658e-09	1.29731e-09	up-regulated
LOC_Os08g02204	2.81698	1.67426	3.52642	7.08225	10.3769	3.0265	2.37286	38.6595	5.04559e-10	5.91015e-09	1.31818e-09	up-regulated
LOC_Os12g44030	19.7671	13.853	15.4847	33.4272	45.0279	2.58323	5.06799	38.643	5.0885e-10	5.95314e-09	1.32776e-09	up-regulated
LOC_Os05g47880	6.12619	4.90658	6.55708	9.05112	12.8628	2.23431	3.55158	38.608	5.18054e-10	6.05343e-09	1.35013e-09	up-regulated
LOC_Os08g08430	14.8701	9.70859	10.5544	26.3833	14.9627	2.15002	3.89773	38.5913	5.22515e-10	6.10184e-09	1.36093e-09	up-regulated
LOC_Os01g45140	6.25362	4.55145	11.3247	17.7837	20.2891	2.70581	4.23041	38.5738	5.2723e-10	6.14252e-09	1.37e-09	up-regulated
LOC_Os03g57200	1.04139	1.25728	0.900166	2.31719	2.7191	2.5971	1.03144	38.4759	5.54335e-10	6.43425e-09	1.43507e-09	up-regulated
LOC_Os08g37040	12.0934	7.4287	11.7874	21.1538	23.4356	2.41684	4.44431	38.4297	5.67617e-10	6.56853e-09	1.46502e-09	up-regulated
LOC_Os03g52010	14.2828	8.45884	11.5702	19.7042	26.6126	2.33184	5.30773	38.3842	5.81024e-10	6.69539e-09	1.49331e-09	up-regulated
LOC_Os06g19780	2.06278	2.47718	3.11255	4.46239	8.32847	2.6763	2.17038	38.3701	5.85218e-10	6.73563e-09	1.50229e-09	up-regulated
LOC_Os09g37340	44.5118	19.5782	21.0065	64.1594	112.573	2.92409	4.58632	38.3273	5.98184e-10	6.86426e-09	1.53098e-09	up-regulated
LOC_Os07g10190	0.910263	1.47575	1.44406	2.0808	2.04601	2.06585	1.54937	38.2727	6.15185e-10	7.05091e-09	1.57261e-09	up-regulated
LOC_Os08g32060	0.178908	0.211944	0.370777	0.930964	0.866734	3.18225	0.500748	38.1848	6.43513e-10	7.33613e-09	1.63622e-09	up-regulated
LOC_Os02g26210	342.367	311.057	326.445	660.277	747.659	2.44959	9.13514	38.1826	6.44256e-10	7.33842e-09	1.63673e-09	up-regulated
LOC_Os03g16630	2.60176	2.04069	1.62518	4.07856	4.19944	2.3195	0.918586	38.1633	6.50658e-10	7.39998e-09	1.65046e-09	up-regulated
LOC_Os11g33050	15.9717	7.38657	11.2324	23.4999	32.6077	2.58171	4.49217	38.1308	6.61584e-10	7.51088e-09	1.6752e-09	up-regulated
LOC_Os07g06840	95.1215	61.2974	75.6025	143.171	216.417	2.53303	7.43012	38.0977	6.72893e-10	7.63023e-09	1.70182e-09	up-regulated
LOC_Os01g64100	3.36915	3.73792	3.62342	8.06115	7.84327	2.50825	3.11731	38.0658	6.83985e-10	7.74228e-09	1.72681e-09	up-regulated
LOC_Os04g36760	1159.74	777.003	753.958	1480.59	1957.14	2.25577	10.0507	38.0353	6.94779e-10	7.85518e-09	1.75199e-09	up-regulated
LOC_Os05g50720	12.2794	9.78211	15.3159	24.4976	33.3883	2.55056	4.4916	38.0149	7.02059e-10	7.92814e-09	1.76826e-09	up-regulated
LOC_Os06g43350	8.29801	7.13835	14.3868	19.674	18.0131	2.27066	4.29591	37.899	7.45046e-10	8.38395e-09	1.86992e-09	up-regulated
LOC_Os01g19670	15.3152	11.2259	12.7416	24.2384	31.2856	2.4102	3.25586	37.8873	7.49512e-10	8.42926e-09	1.88003e-09	up-regulated
LOC_Os04g58710	26.804	14.1471	21.6663	47.1329	39.9998	2.37686	6.11777	37.8812	7.51852e-10	8.45062e-09	1.88479e-09	up-regulated
LOC_Os01g58194	8.83771	6.3023	7.55134	13.7889	11.0818	2.04996	4.03406	37.8413	7.67398e-10	8.60518e-09	1.91927e-09	up-regulated
LOC_Os05g33940	23.2812	21.9241	27.1618	50.3813	54.7911	2.47026	6.31114	37.8206	7.75578e-10	8.68675e-09	1.93746e-09	up-regulated
LOC_Os12g08810	40.0325	47.3002	32.7121	65.4418	74.3616	2.16196	7.1798	37.8125	7.78825e-10	8.71802e-09	1.94443e-09	up-regulated
LOC_Os12g05890	79.3608	56.2559	48.4156	125.472	156.606	2.52192	6.54349	37.7047	8.23041e-10	9.17548e-09	2.04646e-09	up-regulated
LOC_Os06g11720	2.79913	2.8667	4.66183	7.38498	7.48934	2.46477	3.23833	37.5648	8.84248e-10	9.81452e-09	2.18899e-09	up-regulated
LOC_Os04g45750	0.398151	0.543618	0.730839	0.902793	0.960831	2.10428	1.15249	37.559	8.86881e-10	9.83572e-09	2.19372e-09	up-regulated
LOC_Os01g64570	2.81729	1.35305	3.11751	6.70361	6.4833	2.75613	2.4306	37.5399	8.95605e-10	9.92672e-09	2.21402e-09	up-regulated
LOC_Os01g55690	1.35563	0.664671	1.0164	1.62859	4.08597	2.79305	1.81598	37.3641	9.80094e-10	1.07636e-08	2.40068e-09	up-regulated
LOC_Os01g41240	245.689	163.84	194.473	461.34	510.252	2.59336	8.67864	37.3585	9.82931e-10	1.07886e-08	2.40625e-09	up-regulated
LOC_Os08g01380	509.066	523.7	990.972	1737.88	1105.82	2.43839	10.2117	37.3365	9.94063e-10	1.08983e-08	2.43072e-09	up-regulated
LOC_Os08g27780	8.01351	6.24421	10.006	13.1321	12.5515	2.00538	3.50533	37.3058	1.00986e-09	1.10337e-08	2.46091e-09	up-regulated
LOC_Os08g36310	12.2745	8.22104	11.862	19.3367	20.5688	2.21419	4.69933	37.2301	1.04979e-09	1.14374e-08	2.55095e-09	up-regulated
LOC_Os08g04310	5.07852	8.0029	15.709	19.0578	22.1979	2.47591	3.9382	37.1565	1.09017e-09	1.18503e-08	2.64305e-09	up-regulated
LOC_Os01g70540	7.41463	3.30895	5.07523	12.0214	11.0246	2.43268	5.41612	37.0873	1.12958e-09	1.22164e-08	2.7247e-09	up-regulated
LOC_Os06g40180	0.687052	0.48441	1.08761	2.20405	1.64089	2.69008	1.89144	37.0613	1.14476e-09	1.23388e-08	2.75201e-09	up-regulated
LOC_Os02g04720	2.78245	3.15571	2.96324	4.73499	5.10241	2.08467	0.389514	36.9716	1.19863e-09	1.28473e-08	2.86541e-09	up-regulated
LOC_Os02g52930	1.86855	1.71815	2.75197	7.36265	2.68639	2.61052	2.67222	36.9311	1.2238e-09	1.30878e-08	2.91905e-09	up-regulated
LOC_Os03g60509	375.302	239.041	364.602	451.321	658.893	2.08562	8.85112	36.8894	1.25026e-09	1.33336e-08	2.97387e-09	up-regulated
LOC_Os05g12630	2.14972	1.51399	2.0945	4.89442	8.73567	3.1436	2.59845	36.8296	1.28919e-09	1.37182e-08	3.05966e-09	up-regulated
LOC_Os06g06990	20.5163	13.4061	18.8938	37.5718	56.3697	2.73496	4.08795	36.7618	1.33478e-09	1.41641e-08	3.1591e-09	up-regulated
LOC_Os11g27799	2.39965	1.85053	1.31243	3.37457	4.5023	2.41048	3.10336	36.7441	1.34696e-09	1.42788e-08	3.18469e-09	up-regulated
LOC_Os07g06850	35.8366	26.3479	24.4418	51.1214	81.3458	2.5183	6.31802	36.7439	1.34709e-09	1.42788e-08	3.18469e-09	up-regulated
LOC_Os06g10100	0.827734	0.435911	0.870034	2.3128	1.62793	2.7912	0.811231	36.7232	1.3615e-09	1.43998e-08	3.21167e-09	up-regulated
LOC_Os07g28590	6.60905	4.55904	5.54571	9.39604	10.5186	2.1639	2.89246	36.6676	1.40092e-09	1.47597e-08	3.29194e-09	up-regulated
LOC_Os01g52890	7.21717	5.37025	5.34412	10.7212	11.5345	2.22554	2.75836	36.5774	1.46723e-09	1.53654e-08	3.42704e-09	up-regulated
LOC_Os07g13370	19.1246	12.6546	14.2417	33.4654	46.3115	2.69606	3.51204	36.552	1.48646e-09	1.55583e-08	3.47007e-09	up-regulated
LOC_Os09g32640	65.2902	49.4131	46.5035	81.7057	101.535	2.09646	6.74529	36.4892	1.53518e-09	1.59985e-08	3.56823e-09	up-regulated
LOC_Os03g02050	1.31688	1.05426	1.27751	3.77643	4.68765	3.12963	1.16114	36.467	1.55272e-09	1.61373e-08	3.5992e-09	up-regulated
LOC_Os10g36500	19.1864	25.5694	66.5951	498.132	314.287	4.82733	8.40109	36.3927	1.61308e-09	1.66564e-08	3.71497e-09	up-regulated
LOC_Os09g37260	0.782741	0.674193	0.529279	2.39065	1.51429	2.89291	0.1861	36.3803	1.62332e-09	1.67468e-08	3.73515e-09	up-regulated
LOC_Os09g36930	7310.99	4782.53	5879.53	10168.9	13228.7	2.28475	13.5981	36.2196	1.76291e-09	1.80769e-08	4.03181e-09	up-regulated
LOC_Os05g35910	6.23863	6.65738	4.6955	11.6909	10.2432	2.25668	2.37087	36.1287	1.84711e-09	1.88395e-08	4.20189e-09	up-regulated
LOC_Os01g02070	1.59072	1.77955	2.20123	3.48655	3.60225	2.27909	0.306586	36.0711	1.90246e-09	1.93526e-08	4.31633e-09	up-regulated
LOC_Os03g31360	0.802441	0.525173	0.655638	1.39457	2.45529	2.85594	1.10207	35.9737	2.00001e-09	2.01949e-08	4.50419e-09	up-regulated
LOC_Os01g42870	73.1582	38.4769	63.3494	91.8299	134.127	2.2618	7.13818	35.9661	2.00779e-09	2.02628e-08	4.51934e-09	up-regulated
LOC_Os07g34870	2.04982	1.79115	2.90627	3.85581	3.49604	2.05665	1.8935	35.9566	2.0176e-09	2.03511e-08	4.53904e-09	up-regulated
LOC_Os07g46846	9.20938	7.12978	14.5496	19.2001	14.4504	2.0541	4.32503	35.93	2.04534e-09	2.06201e-08	4.59902e-09	up-regulated
LOC_Os05g51570	0.144751	0.384774	0.437808	1.75505	1.14837	3.56708	0.571018	35.8561	2.12446e-09	2.1328e-08	4.75692e-09	up-regulated
LOC_Os01g50820	4.6656	2.39544	4.07181	8.49818	8.32491	2.49396	3.5918	35.8395	2.14263e-09	2.14879e-08	4.79258e-09	up-regulated
LOC_Os02g45000	7.37458	7.87277	11.2609	13.3865	15.6948	2.07159	4.27416	35.7641	2.22715e-09	2.2209e-08	4.95341e-09	up-regulated
LOC_Os01g73220	1.66389	1.37621	2.15526	2.93477	3.90252	2.31957	1.86659	35.764	2.22727e-09	2.2209e-08	4.95341e-09	up-regulated
LOC_Os02g47160	5.7158	3.56784	4.00678	7.76277	10.3775	2.34919	3.2572	35.6663	2.34175e-09	2.32057e-08	5.17571e-09	up-regulated
LOC_Os11g05590	0.192667	0.321586	0.80381	1.82773	1.47851	3.27003	0.566046	35.5963	2.42749e-09	2.3944e-08	5.34038e-09	up-regulated
LOC_Os05g12450	1.72899	1.49112	1.51794	4.12419	5.35032	2.91812	2.25656	35.5947	2.42941e-09	2.39507e-08	5.34186e-09	up-regulated
LOC_Os03g18170	1.38622	1.93061	2.36994	4.56759	6.3434	2.88632	2.5067	35.5922	2.43266e-09	2.39631e-08	5.34463e-09	up-regulated
LOC_Os01g64110	13.6428	6.5641	9.99861	18.7452	20.9917	2.28556	4.78143	35.5917	2.43317e-09	2.39631e-08	5.34463e-09	up-regulated
LOC_Os07g12700	4.33788	4.72554	6.9737	15.1515	12.5977	2.7289	1.43823	35.5653	2.46639e-09	2.42653e-08	5.41204e-09	up-regulated
LOC_Os01g74300	648.747	427.627	420.493	1560.49	1725.64	3.03854	9.78743	35.537	2.50247e-09	2.45824e-08	5.48277e-09	up-regulated
LOC_Os03g16040	23.7707	18.1647	24.65	33.4284	41.7764	2.0925	3.9012	35.4734	2.58556e-09	2.53208e-08	5.64746e-09	up-regulated
LOC_Os08g32970	1.97327	4.3099	3.86633	5.7246	7.72759	2.3801	2.65508	35.4543	2.61103e-09	2.55311e-08	5.69435e-09	up-regulated
LOC_Os02g52790	2.69217	1.64865	2.26821	4.5641	6.92633	2.69731	1.2556	35.388	2.70143e-09	2.63077e-08	5.86757e-09	up-regulated
LOC_Os01g40760	1.13111	1.19564	0.726896	2.13804	3.18771	2.73065	0.538497	35.2655	2.87677e-09	2.77476e-08	6.18871e-09	up-regulated
LOC_Os08g36860	32.2653	24.3298	35.6267	36.944	64.4696	2.04876	6.51021	35.1848	2.99853e-09	2.8806e-08	6.42478e-09	up-regulated
LOC_Os09g37344	11.4231	8.08642	10.7125	19.3455	39.1933	2.85771	5.16714	35.1359	3.07482e-09	2.94504e-08	6.5685e-09	up-regulated
LOC_Os09g30458	0.170323	0.443175	0.291891	0.850385	0.95625	2.97639	0.841824	35.1151	3.10778e-09	2.97216e-08	6.62898e-09	up-regulated
LOC_Os02g02890	9364.88	6407.14	7649.66	14112.8	12034.1	2.07227	13.5678	35.0314	3.24435e-09	3.09048e-08	6.89288e-09	up-regulated
LOC_Os05g12640	8.97923	3.67754	8.76459	20.1032	34.8408	3.24034	4.71756	35.0313	3.2444e-09	3.09048e-08	6.89288e-09	up-regulated
LOC_Os01g19820	3.72069	3.31099	5.22099	6.07664	7.90843	2.1182	2.58111	34.9944	3.30653e-09	3.14342e-08	7.01096e-09	up-regulated
LOC_Os03g01330	3.60342	4.55417	6.59498	10.6865	9.93203	2.43333	2.81031	34.9527	3.37821e-09	3.20362e-08	7.14523e-09	up-regulated
LOC_Os09g23540	572.485	355.928	486.126	683.188	866.396	2.03438	9.99538	34.8718	3.52149e-09	3.32306e-08	7.41163e-09	up-regulated
LOC_Os10g26510	1.882	2.22441	1.68949	3.332	4.51653	2.37626	1.46761	34.7574	3.73455e-09	3.50342e-08	7.8139e-09	up-regulated
LOC_Os04g46000	3.19528	2.16402	3.00606	5.36529	6.56208	2.42144	2.12101	34.6957	3.85488e-09	3.60221e-08	8.03422e-09	up-regulated
LOC_Os02g33060	36.7829	24.0172	31.963	54.8421	115.72	2.77665	5.86664	34.6037	4.0413e-09	3.75264e-08	8.36973e-09	up-regulated
LOC_Os11g10800	6.51111	4.72778	6.11072	8.94098	9.97191	2.0385	2.56969	34.4967	4.26983e-09	3.94712e-08	8.80351e-09	up-regulated
LOC_Os06g02960	5.55611	3.9244	6.38026	11.8369	8.04226	2.24886	4.29358	34.496	4.27133e-09	3.94712e-08	8.80351e-09	up-regulated
LOC_Os12g39250	12.6701	7.55186	9.44896	17.6315	21.7339	2.30723	2.0751	34.4907	4.28288e-09	3.95398e-08	8.81881e-09	up-regulated
LOC_Os04g45210	153.671	100.498	120.583	199.681	228.96	2.09967	7.81103	34.3787	4.53657e-09	4.17012e-08	9.30087e-09	up-regulated
LOC_Os01g67630	2.33688	1.08241	1.37926	3.42505	4.02362	2.51787	2.48064	34.3756	4.54385e-09	4.17481e-08	9.31134e-09	up-regulated
LOC_Os08g17410	1.09138	0.84485	1.40837	2.1794	1.66963	2.12959	2.28524	34.3612	4.57758e-09	4.19977e-08	9.367e-09	up-regulated
LOC_Os05g38890	0.571144	0.687813	0.712243	1.18485	1.65359	2.46565	0.884904	34.3327	4.64521e-09	4.25083e-08	9.48088e-09	up-regulated
LOC_Os03g48230	17.7396	12.2544	12.7146	27.0369	34.5763	2.43479	3.47789	34.3321	4.64654e-09	4.25083e-08	9.48088e-09	up-regulated
LOC_Os04g18800	4.45559	3.43686	3.05199	6.4764	7.59183	2.27526	1.40157	34.3011	4.72107e-09	4.30874e-08	9.61004e-09	up-regulated
LOC_Os06g11130	39.0133	20.7873	28.7312	50.8688	63.7374	2.26529	6.13952	34.2561	4.83147e-09	4.4032e-08	9.82073e-09	up-regulated
LOC_Os06g36680	0.934082	1.10356	1.14961	1.77099	1.97353	2.17433	1.70222	34.2137	4.93793e-09	4.48531e-08	1.00038e-08	up-regulated
LOC_Os01g02470	23.0367	13.2095	17.1126	44.7819	58.3024	2.84608	4.05596	34.1356	5.14032e-09	4.65591e-08	1.03844e-08	up-regulated
LOC_Os06g46720	1.91021	1.36231	1.41953	2.75663	3.13156	2.23878	3.35926	34.1124	5.20178e-09	4.70714e-08	1.04986e-08	up-regulated
LOC_Os09g26310	0.318036	0.736737	0.599298	1.32445	0.986291	2.46004	0.561725	34.084	5.27838e-09	4.76907e-08	1.06368e-08	up-regulated
LOC_Os07g38310	0.503308	0.599833	1.13795	1.97705	2.66227	2.97333	0.30221	33.9468	5.66393e-09	5.08454e-08	1.13404e-08	up-regulated
LOC_Os02g52316	4.54688	3.69395	4.36754	6.9245	6.43073	2.00684	1.18137	33.8671	5.90073e-09	5.28475e-08	1.17869e-08	up-regulated
LOC_Os05g19010	6.95138	5.78142	8.41762	18.7937	23.4159	2.91918	3.56492	33.8136	6.06541e-09	5.41454e-08	1.20764e-08	up-regulated
LOC_Os10g03320	34.6786	22.6031	23.5431	46.2699	49.1266	2.14396	5.84116	33.8123	6.06941e-09	5.41558e-08	1.20787e-08	up-regulated
LOC_Os03g54804	0.442096	0.428215	0.346934	0.773061	0.578731	2.08605	1.30951	33.754	6.25396e-09	5.5673e-08	1.24171e-08	up-regulated
LOC_Os02g49690	8.41433	6.58366	7.36583	9.66814	22.7119	2.44083	3.6276	33.7394	6.3012e-09	5.60675e-08	1.25051e-08	up-regulated
LOC_Os06g12810	10.8314	7.07515	11.0012	15.8147	19.5921	2.20085	4.28564	33.7129	6.38769e-09	5.67318e-08	1.26532e-08	up-regulated
LOC_Os07g36080	1505.02	2079.26	2848.51	5782.72	3396.59	2.47584	12.276	33.6877	6.47084e-09	5.74171e-08	1.28061e-08	up-regulated
LOC_Os04g46990	6.88846	5.6121	11.0893	15.2895	15.5615	2.31524	4.17827	33.6385	6.6367e-09	5.86176e-08	1.30738e-08	up-regulated
LOC_Os03g46200	56.1607	24.0643	27.7592	100.59	121.265	2.91366	6.03302	33.5593	6.91241e-09	6.08565e-08	1.35732e-08	up-regulated
LOC_Os04g38920	126.219	91.1704	98.5942	189.739	170.733	2.10508	7.67211	33.4896	7.16477e-09	6.28762e-08	1.40237e-08	up-regulated
LOC_Os04g33900	6.95687	5.39028	7.99355	12.598	15.7769	2.39878	2.88628	33.4471	7.32284e-09	6.41385e-08	1.43052e-08	up-regulated
LOC_Os06g47640	615.534	400.621	428.143	776.714	953.687	2.16346	9.03718	33.3114	7.85193e-09	6.82815e-08	1.52292e-08	up-regulated
LOC_Os11g33230	9.11885	5.58368	10.3123	14.0547	20.5872	2.37484	2.98117	33.2855	7.95747e-09	6.91366e-08	1.542e-08	up-regulated
LOC_Os08g36540	1.90625	1.91314	3.67434	4.87854	4.50066	2.26201	2.22642	33.2204	8.22842e-09	7.13614e-08	1.59162e-08	up-regulated
LOC_Os05g41640	198.826	244.135	347.781	476.74	340.446	2.00129	9.98919	33.2002	8.31417e-09	7.20398e-08	1.60675e-08	up-regulated
LOC_Os09g35620	87.277	46.7961	74.8476	127.582	260.032	2.7804	5.46476	33.1252	8.64097e-09	7.45012e-08	1.66165e-08	up-regulated
LOC_Os08g37840	0.762685	0.590165	1.45891	2.5176	2.96568	2.8865	1.12783	33.0679	8.89949e-09	7.6558e-08	1.70752e-08	up-regulated
LOC_Os08g40700	2.72524	3.19522	3.61468	4.70658	5.43556	2.02967	1.80123	33.0547	8.96012e-09	7.69629e-08	1.71655e-08	up-regulated
LOC_Os04g48830	0.831442	0.877931	1.62555	2.70206	2.30719	2.52818	1.30042	33.0242	9.10199e-09	7.81246e-08	1.74246e-08	up-regulated
LOC_Os09g39260	5.05709	3.3919	4.98726	6.86596	7.6474	2.02243	3.36056	32.992	9.25369e-09	7.91787e-08	1.76597e-08	up-regulated
LOC_Os01g53790	0.729037	1.20875	1.49144	3.08294	1.67101	2.4418	1.60901	32.9887	9.26955e-09	7.92437e-08	1.76742e-08	up-regulated
LOC_Os07g02330	32.4044	14.741	18.6461	38.9781	48.5382	2.29211	5.58596	32.9155	9.62549e-09	8.19213e-08	1.82714e-08	up-regulated
LOC_Os03g60500	19.0601	14.9663	38.046	46.5567	98.5869	2.92814	4.95945	32.8773	9.81641e-09	8.33982e-08	1.86008e-08	up-regulated
LOC_Os11g07670	21.7697	9.41272	17.0263	29.1041	30.5822	2.19542	4.70424	32.6736	1.09009e-08	9.18789e-08	2.04923e-08	up-regulated
LOC_Os10g10420	0.93322	0.89411	0.687407	1.7948	1.37085	2.26146	0.652344	32.6686	1.09287e-08	9.20729e-08	2.05356e-08	up-regulated
LOC_Os07g41410	678.858	268.507	401.134	1093.75	1349.99	2.73216	9.26455	32.6107	1.12593e-08	9.44414e-08	2.10638e-08	up-regulated
LOC_Os08g36590	20.7403	13.7385	11.0927	24.7276	27.2887	2.09289	4.94308	32.5755	1.14651e-08	9.59598e-08	2.14025e-08	up-regulated
LOC_Os02g38040	0.511163	0.553589	0.463412	0.861079	1.26395	2.40771	0.403384	32.5712	1.14906e-08	9.61307e-08	2.14406e-08	up-regulated
LOC_Os09g37910	4.07853	3.00048	5.18484	9.11515	6.54201	2.27668	2.62738	32.4971	1.19373e-08	9.94341e-08	2.21774e-08	up-regulated
LOC_Os02g50070	2.63557	1.94189	2.33729	3.78956	6.63119	2.50207	0.643905	32.4953	1.19482e-08	9.9482e-08	2.21881e-08	up-regulated
LOC_Os09g20240	147.762	116.749	168.302	228.36	238.676	2.03202	8.09986	32.4684	1.21147e-08	1.00693e-07	2.24582e-08	up-regulated
LOC_Os01g13780	2.96378	2.64151	2.73427	4.82925	5.21366	2.19492	2.32589	32.3552	1.28412e-08	1.06271e-07	2.37022e-08	up-regulated
LOC_Os03g04120	4.46099	2.8257	3.82439	5.57111	7.94981	2.18626	3.46957	32.3418	1.293e-08	1.06914e-07	2.38456e-08	up-regulated
LOC_Os06g18000	111.502	60.52	90.4054	179.706	200.735	2.43308	8.04178	32.2836	1.33233e-08	1.09798e-07	2.4489e-08	up-regulated
LOC_Os10g39110	1.96688	1.31418	1.62995	2.87415	4.07213	2.40645	1.13756	32.1145	1.45347e-08	1.19223e-07	2.6591e-08	up-regulated
LOC_Os05g50340	140.933	215.955	83.8424	381.675	490.641	2.94336	6.17088	32.0749	1.48343e-08	1.213e-07	2.70542e-08	up-regulated
LOC_Os03g30420	1.11675	2.32723	1.38166	2.84728	4.97885	2.66655	2.23143	31.9793	1.55826e-08	1.27039e-07	2.83344e-08	up-regulated
LOC_Os12g04870	16.2213	13.6623	12.3175	25.8828	33.2511	2.40435	3.4704	31.8488	1.6665e-08	1.35117e-07	3.0136e-08	up-regulated
LOC_Os10g32760	6.07376	5.44178	4.21299	9.15958	14.1588	2.48615	4.3088	31.8476	1.66756e-08	1.35145e-07	3.01423e-08	up-regulated
LOC_Os04g43820	8.69588	8.18885	3.65859	12.9862	13.7034	2.30217	3.1564	31.8075	1.70233e-08	1.37731e-07	3.0719e-08	up-regulated
LOC_Os09g25710	1.74673	3.55463	1.12129	3.91764	6.71913	2.6939	0.600617	31.7724	1.7334e-08	1.3989e-07	3.12006e-08	up-regulated
LOC_Os01g38610	0.365359	0.559613	0.599416	1.83346	1.32736	3.01049	1.56878	31.6841	1.81405e-08	1.45724e-07	3.25017e-08	up-regulated
LOC_Os10g32800	3.09215	2.40254	2.26265	4.15136	4.40562	2.05778	2.34609	31.5706	1.92319e-08	1.53335e-07	3.41993e-08	up-regulated
LOC_Os01g48820	60.989	43.7496	45.8406	78.8219	82.2624	2.00922	6.8264	31.4882	2.00657e-08	1.59255e-07	3.55196e-08	up-regulated
LOC_Os03g02780	6.9677	3.95291	4.9875	11.4348	14.005	2.5727	2.77863	31.4517	2.04463e-08	1.62074e-07	3.61484e-08	up-regulated
LOC_Os03g12470	19.061	10.7206	13.6654	21.7013	28.0215	2.08941	5.6225	31.4132	2.08554e-08	1.65044e-07	3.68109e-08	up-regulated
LOC_Os02g49140	3.81238	2.14686	3.95905	5.43637	9.79974	2.51506	3.28127	31.3666	2.1362e-08	1.68497e-07	3.75809e-08	up-regulated
LOC_Os02g48780	9.18521	5.61917	7.13311	10.4965	14.6718	2.09727	3.13335	31.2886	2.22386e-08	1.74528e-07	3.89261e-08	up-regulated
LOC_Os12g07280	13.5882	9.97207	12.7068	20.6715	23.5358	2.19999	5.17846	31.288	2.2245e-08	1.74528e-07	3.89261e-08	up-regulated
LOC_Os03g19090	11.1499	9.01827	13.053	16.6325	18.7116	2.01172	4.24	31.2829	2.2303e-08	1.74698e-07	3.89639e-08	up-regulated
LOC_Os04g42690	1.82851	1.35323	2.3352	3.0078	3.32417	2.11811	2.17569	31.2067	2.31968e-08	1.80739e-07	4.03114e-08	up-regulated
LOC_Os08g06885	76.8094	47.4479	61.7198	107.87	111.198	2.14106	5.97619	31.173	2.36031e-08	1.83606e-07	4.09509e-08	up-regulated
LOC_Os07g46870	5.16805	2.91161	6.3365	12.3827	10.1403	2.55559	2.98328	31.1335	2.40883e-08	1.87073e-07	4.17239e-08	up-regulated
LOC_Os07g38030	20.9688	14.6154	19.2703	29.7392	36.7736	2.18825	5.37344	31.044	2.5224e-08	1.94479e-07	4.33759e-08	up-regulated
LOC_Os06g02770	31.3749	20.5105	45.1809	53.6362	63.0451	2.18068	4.68279	31.0038	2.5753e-08	1.9816e-07	4.41968e-08	up-regulated
LOC_Os10g08018	4.31846	2.9184	2.84847	4.75879	7.13867	2.14143	2.90147	31.0007	2.57932e-08	1.98389e-07	4.4248e-08	up-regulated
LOC_Os01g12560	10.1694	7.74987	11.1349	15.7372	16.0294	2.04938	4.25982	30.9287	2.67689e-08	2.05071e-07	4.57383e-08	up-regulated
LOC_Os01g52750	6.1321	10.9638	12.999	15.3327	15.629	2.00849	5.18663	30.8637	2.76796e-08	2.11457e-07	4.71625e-08	up-regulated
LOC_Os01g12270	1772.99	1506.63	1230.71	2289.32	2484.96	2.00255	9.01279	30.8528	2.78363e-08	2.12484e-07	4.73917e-08	up-regulated
LOC_Os09g28860	15.5711	12.8669	18.2912	30.3716	38.2191	2.47557	2.89223	30.7037	3.00586e-08	2.27366e-07	5.07108e-08	up-regulated
LOC_Os05g02780	160.364	152.456	125.329	384.526	194.833	2.34309	8.85693	30.6656	3.06545e-08	2.31782e-07	5.16958e-08	up-regulated
LOC_Os01g01019	5.13452	3.90022	5.19548	8.16716	11.1648	2.35602	3.02346	30.5619	3.23384e-08	2.432e-07	5.42424e-08	up-regulated
LOC_Os02g11680	1.53608	1.2901	1.54731	2.40268	2.26191	2.01912	1.69816	30.5617	3.23421e-08	2.432e-07	5.42424e-08	up-regulated
LOC_Os04g38390	530.58	304.842	380.564	566.916	812.846	2.07638	9.02464	30.4952	3.34694e-08	2.50596e-07	5.58919e-08	up-regulated
LOC_Os04g24160	8.825	6.18998	8.2035	18.5729	20.7099	2.67025	3.1623	30.4266	3.46745e-08	2.59113e-07	5.77916e-08	up-regulated
LOC_Os06g05440	761.929	610.15	648.958	1079.99	1060.36	2.0033	9.64827	30.4135	3.49094e-08	2.60665e-07	5.81376e-08	up-regulated
LOC_Os02g25640	0.541045	0.258454	0.445063	0.920678	1.50962	2.85053	0.627861	30.3726	3.56535e-08	2.65704e-07	5.92616e-08	up-regulated
LOC_Os10g33460	5.28126	2.69767	4.42767	6.26498	9.51601	2.23786	4.38434	30.3591	3.59027e-08	2.67457e-07	5.96526e-08	up-regulated
LOC_Os02g40010	1.2869	0.851136	0.93226	1.80112	1.79335	2.13141	1.06782	30.352	3.60338e-08	2.6833e-07	5.98472e-08	up-regulated
LOC_Os01g19750	0.383638	0.575245	0.84703	1.08645	1.50988	2.47233	-0.000669666	30.3493	3.60846e-08	2.68499e-07	5.9885e-08	up-regulated
LOC_Os10g34260	3.24924	2.06007	3.08874	5.52747	5.54999	2.30825	1.45283	30.3413	3.62328e-08	2.69184e-07	6.00378e-08	up-regulated
LOC_Os01g03980	18.6826	12.1885	16.1888	30.5818	30.0685	2.27548	4.63274	30.2686	3.76165e-08	2.78816e-07	6.2186e-08	up-regulated
LOC_Os06g39970	0.353717	0.247203	0.545533	0.593924	1.18047	2.53956	0.637357	30.2363	3.82481e-08	2.8295e-07	6.31081e-08	up-regulated
LOC_Os02g32450	55.0961	34.4052	29.3421	55.8067	84.0316	2.12835	5.4045	30.2148	3.8675e-08	2.85778e-07	6.37387e-08	up-regulated
LOC_Os01g65680	58.6655	28.37	37.9873	68.2813	115.032	2.43322	6.57429	30.1942	3.90881e-08	2.88608e-07	6.43699e-08	up-regulated
LOC_Os04g38600	45.3306	59.9647	105.33	404.97	335.932	3.77005	8.61144	30.1634	3.97125e-08	2.92879e-07	6.53227e-08	up-regulated
LOC_Os05g04720	6.3526	5.94379	4.73549	9.94707	9.2559	2.10069	0.628989	30.1345	4.03106e-08	2.9672e-07	6.61793e-08	up-regulated
LOC_Os11g29670	1.8676	1.12321	1.18118	4.18676	4.21699	2.91059	1.27238	30.1168	4.06802e-08	2.99228e-07	6.67387e-08	up-regulated
LOC_Os05g49350	6.82102	5.06583	7.11917	11.5008	9.56508	2.07007	3.30522	30.0458	4.2197e-08	3.08827e-07	6.88796e-08	up-regulated
LOC_Os08g33370	61.651	64.0443	59.1585	95.6077	118.881	2.14772	7.70916	29.9919	4.33864e-08	3.17169e-07	7.07401e-08	up-regulated
LOC_Os01g20800	14.2042	10.679	13.7017	25.1952	35.2055	2.55812	2.44703	29.9873	4.34896e-08	3.17681e-07	7.08544e-08	up-regulated
LOC_Os05g41760	1.74769	0.768054	2.16543	3.06906	3.54961	2.39988	1.32852	29.9848	4.35452e-08	3.17966e-07	7.09179e-08	up-regulated
LOC_Os02g46980	100.404	65.8793	88.1941	177.248	141.986	2.24036	8.0472	29.978	4.36984e-08	3.18721e-07	7.10862e-08	up-regulated
LOC_Os01g71790	131.013	67.8278	87.6019	177.031	193.514	2.26315	7.06904	29.9009	4.54693e-08	3.29631e-07	7.35196e-08	up-regulated
LOC_Os01g16950	12.9122	6.59801	13.3653	19.9719	23.7777	2.31061	4.65063	29.8821	4.59143e-08	3.32354e-07	7.4127e-08	up-regulated
LOC_Os01g63930	8.3785	3.93588	5.5485	11.0234	12.9082	2.30761	4.98725	29.83	4.7163e-08	3.40237e-07	7.58852e-08	up-regulated
LOC_Os09g36910	1.7313	0.885352	1.34689	3.57424	3.70588	2.7719	1.71755	29.7865	4.82351e-08	3.47188e-07	7.74355e-08	up-regulated
LOC_Os06g50340	4.46894	6.39526	6.11202	9.62309	9.00491	2.09164	4.53612	29.7763	4.84879e-08	3.48745e-07	7.77828e-08	up-regulated
LOC_Os07g23120	338.765	196.683	212.927	381.811	759.304	2.49625	8.72483	29.6426	5.19505e-08	3.71856e-07	8.29372e-08	up-regulated
LOC_Os01g71970	43.7402	35.1027	63.0712	86.4146	71.686	2.08533	6.63839	29.6403	5.20129e-08	3.72071e-07	8.29852e-08	up-regulated
LOC_Os01g45670	3.58035	1.93603	2.62913	4.60474	6.13727	2.29146	2.31708	29.4987	5.59549e-08	3.97089e-07	8.85652e-08	up-regulated
LOC_Os12g08980	9.22438	5.16498	7.5546	10.6895	13.6646	2.04749	3.12063	29.4966	5.60142e-08	3.97363e-07	8.86263e-08	up-regulated
LOC_Os09g36520	319.399	197.727	235.494	410.369	559.699	2.26539	9.26376	29.4902	5.62006e-08	3.98423e-07	8.88627e-08	up-regulated
LOC_Os07g48500	2811.24	1592.6	1380.08	2710.06	4361.39	2.17554	11.4316	29.3674	5.9877e-08	4.21027e-07	9.39043e-08	up-regulated
LOC_Os05g51160	0.633193	1.18051	0.772079	1.73316	1.81265	2.41874	0.936093	29.3626	6.00249e-08	4.21912e-07	9.41017e-08	up-regulated
LOC_Os02g44280	1.363	2.43959	2.16065	5.97332	4.88571	2.832	1.62438	29.3609	6.00762e-08	4.22118e-07	9.41476e-08	up-regulated
LOC_Os03g51530	3.56745	4.59635	3.52435	6.76176	6.88387	2.17033	1.69306	29.3596	6.01176e-08	4.22167e-07	9.41584e-08	up-regulated
LOC_Os05g25480	2.47068	2.04544	2.21531	4.49272	5.84005	2.53671	2.53921	29.3593	6.01271e-08	4.22167e-07	9.41584e-08	up-regulated
LOC_Os04g33710	4.38789	2.10024	2.79673	6.54318	9.34225	2.65705	2.11978	29.3541	6.02888e-08	4.23147e-07	9.4377e-08	up-regulated
LOC_Os06g01870	3.23993	1.11783	1.43072	5.26012	6.73561	2.91749	0.331213	29.2934	6.22059e-08	4.35487e-07	9.71293e-08	up-regulated
LOC_Os07g14700	4.5724	4.31227	2.74996	7.3944	5.88718	2.12178	2.6528	29.2452	6.37752e-08	4.45335e-07	9.93257e-08	up-regulated
LOC_Os01g65420	25.2081	19.235	23.9689	40.0838	50.0032	2.3126	5.3063	29.233	6.41755e-08	4.47478e-07	9.98037e-08	up-regulated
LOC_Os09g28210	1.01466	1.11643	1.19426	2.0487	2.32606	2.33663	1.01505	29.2265	6.43928e-08	4.4883e-07	1.00105e-07	up-regulated
LOC_Os09g35790	30.333	22.9445	28.1803	48.0585	67.2908	2.41462	6.62216	29.1623	6.65619e-08	4.62382e-07	1.03128e-07	up-regulated
LOC_Os10g22070	27.2779	16.3595	17.7807	31.033	40.7618	2.12175	4.48445	29.1567	6.67546e-08	4.62982e-07	1.03262e-07	up-regulated
LOC_Os08g36970	0.447498	0.495684	0.953455	1.36813	1.11074	2.31942	-0.257387	29.095	6.89156e-08	4.76029e-07	1.06172e-07	up-regulated
LOC_Os03g12700	3.2997	2.38354	2.03779	4.00668	4.90503	2.11424	3.1329	29.0934	6.89725e-08	4.76133e-07	1.06195e-07	up-regulated
LOC_Os08g01670	4.54537	4.2371	6.97076	10.1084	7.6635	2.1114	3.26273	29.0932	6.89803e-08	4.76133e-07	1.06195e-07	up-regulated
LOC_Os07g32010	16.6547	9.44242	15.5088	23.0217	22.0099	2.01875	5.22035	29.0505	7.05167e-08	4.84818e-07	1.08132e-07	up-regulated
LOC_Os09g31060	3.35658	1.93086	2.56255	5.68135	7.79077	2.67493	1.89185	28.9742	7.33503e-08	5.01781e-07	1.11915e-07	up-regulated
LOC_Os02g48710	72.702	34.5619	45.7914	93.108	93.2859	2.17207	5.55947	28.9709	7.34747e-08	5.02273e-07	1.12025e-07	up-regulated
LOC_Os02g38170	162.86	106.049	119.808	204.057	269.54	2.18738	6.63488	28.9628	7.3783e-08	5.03842e-07	1.12375e-07	up-regulated
LOC_Os11g03690	0.41409	0.570711	0.371022	0.775443	0.81095	2.17566	0.324155	28.9449	7.4465e-08	5.07957e-07	1.13293e-07	up-regulated
LOC_Os03g14500	7.87332	4.26613	7.47223	10.1065	11.0439	2.00986	3.98427	28.8837	7.68558e-08	5.22777e-07	1.16598e-07	up-regulated
LOC_Os01g57520	6.17113	3.47606	5.09587	8.67008	12.1773	2.39652	2.95583	28.8635	7.76623e-08	5.27399e-07	1.17629e-07	up-regulated
LOC_Os01g24420	1.44502	0.998263	0.962539	2.23749	2.54403	2.39592	2.28833	28.8632	7.76728e-08	5.27399e-07	1.17629e-07	up-regulated
LOC_Os03g02750	1.35852	1.26315	2.39558	4.22314	2.42895	2.34941	2.80643	28.7492	8.23846e-08	5.57419e-07	1.24324e-07	up-regulated
LOC_Os11g37480	15.2381	10.3507	15.4946	21.3016	35.8906	2.38279	2.207	28.7087	8.41251e-08	5.67971e-07	1.26678e-07	up-regulated
LOC_Os09g25090	6.99493	3.71304	6.64506	8.79312	12.2982	2.17719	4.22726	28.7012	8.44493e-08	5.6938e-07	1.26992e-07	up-regulated
LOC_Os05g51220	0.734222	0.380674	1.00619	1.47453	1.45622	2.3746	0.758641	28.6177	8.81732e-08	5.91161e-07	1.3185e-07	up-regulated
LOC_Os08g02180	1.30974	1.54293	1.41491	2.65382	3.1092	2.36811	1.08065	28.5274	9.23825e-08	6.14441e-07	1.37043e-07	up-regulated
LOC_Os02g39330	82.7804	35.4468	56.7488	102.74	100.526	2.10118	6.4634	28.4971	9.38387e-08	6.23262e-07	1.3901e-07	up-regulated
LOC_Os03g16410	4.61505	2.93291	3.44073	7.94546	9.7146	2.58898	1.58865	28.4201	9.76472e-08	6.46319e-07	1.44152e-07	up-regulated
LOC_Os12g04080	0.613084	0.54684	0.703296	0.924149	1.29373	2.17858	0.288963	28.3983	9.87537e-08	6.52967e-07	1.45635e-07	up-regulated
LOC_Os01g15270	1557.37	878.539	898.08	2008.15	2994.91	2.47447	10.707	28.3931	9.90171e-08	6.54482e-07	1.45973e-07	up-regulated
LOC_Os03g20480	16.3975	11.8099	16.0231	25.2165	27.6516	2.17231	3.77192	28.2859	1.04657e-07	6.88199e-07	1.53493e-07	up-regulated
LOC_Os01g58335	28.5591	18.0559	13.4192	34.8879	33.8076	2.09421	3.83974	28.2796	1.04997e-07	6.90201e-07	1.5394e-07	up-regulated
LOC_Os02g45610	5.92544	4.49783	4.96924	8.32989	10.1408	2.17612	1.46792	28.2757	1.05208e-07	6.91351e-07	1.54196e-07	up-regulated
LOC_Os01g57840	35.5249	18.7599	17.4954	47.2281	63.4929	2.50982	5.22189	28.2744	1.05277e-07	6.91568e-07	1.54245e-07	up-regulated
LOC_Os09g28660	1.35522	0.731499	0.92142	1.91778	3.14301	2.64021	1.18324	28.1834	1.10348e-07	7.22654e-07	1.61178e-07	up-regulated
LOC_Os01g52780	0.109879	0.134736	0.100773	0.402108	0.127323	2.56522	0.0901652	28.1265	1.13641e-07	7.41686e-07	1.65423e-07	up-regulated
LOC_Os06g46910	0.268561	0.582221	0.434569	0.571772	0.768533	2.02634	0.390717	28.087	1.15981e-07	7.54644e-07	1.68313e-07	up-regulated
LOC_Os09g08160	10.1337	6.13999	10.14	14.4403	19.7939	2.27725	4.93926	28.0852	1.16091e-07	7.55105e-07	1.68416e-07	up-regulated
LOC_Os11g05310	4.25685	3.24084	4.48841	6.58023	11.0837	2.47043	2.55769	28.0755	1.16676e-07	7.57878e-07	1.69034e-07	up-regulated
LOC_Os07g37690	1.22552	2.22378	1.50746	2.67674	2.56744	2.05132	1.76368	28.0531	1.18035e-07	7.66187e-07	1.70887e-07	up-regulated
LOC_Os06g40970	1.94911	0.86008	1.26105	2.57431	6.65394	3.05367	0.545252	27.9861	1.2219e-07	7.89151e-07	1.76009e-07	up-regulated
LOC_Os11g42480	0.806559	0.631261	0.700182	2.35419	1.40676	2.73523	0.366013	27.9546	1.24197e-07	8.01035e-07	1.7866e-07	up-regulated
LOC_Os05g32460	67.5416	33.4377	50.3495	105.539	61.0564	2.04003	6.01734	27.9478	1.2463e-07	8.0302e-07	1.79102e-07	up-regulated
LOC_Os04g41875	15.9701	10.4576	11.0012	21.0273	26.5726	2.2499	3.08994	27.9068	1.27301e-07	8.19405e-07	1.82757e-07	up-regulated
LOC_Os02g46830	20.4221	14.9033	17.1642	23.7557	32.3928	2.00734	3.94073	27.8956	1.28042e-07	8.23619e-07	1.83697e-07	up-regulated
LOC_Os08g05610	1.23856	0.985209	1.2457	1.85261	3.70569	2.59117	1.43574	27.871	1.29682e-07	8.33607e-07	1.85924e-07	up-regulated
LOC_Os04g52950	2.579	2.22819	2.2135	3.49919	4.99155	2.19032	1.42322	27.8379	1.3192e-07	8.46517e-07	1.88804e-07	up-regulated
LOC_Os04g39680	0.924657	0.708911	1.3322	1.99588	1.47591	2.15567	1.98187	27.8213	1.33054e-07	8.51574e-07	1.89932e-07	up-regulated
LOC_Os04g44600	2.95935	2.38344	3.87544	5.05133	5.60197	2.13242	1.77261	27.7819	1.35791e-07	8.68512e-07	1.9371e-07	up-regulated
LOC_Os07g01070	0.521103	0.495637	0.743451	0.788623	1.11297	2.04203	0.602779	27.7756	1.36233e-07	8.70757e-07	1.9421e-07	up-regulated
LOC_Os04g27750	17.5589	11.233	22.1987	20.9525	49.4043	2.36628	3.76042	27.7346	1.39149e-07	8.87616e-07	1.9797e-07	up-regulated
LOC_Os01g55340	3.16564	2.4272	2.86936	6.46913	4.42613	2.28665	2.18014	27.6574	1.44814e-07	9.21306e-07	2.05485e-07	up-regulated
LOC_Os06g03810	9.37558	7.38615	4.35626	15.5193	19.8672	2.65427	3.79556	27.5699	1.51522e-07	9.61429e-07	2.14433e-07	up-regulated
LOC_Os01g56380	21.775	14.7801	23.5762	31.3399	43.3667	2.22284	5.77206	27.5393	1.53937e-07	9.75139e-07	2.17491e-07	up-regulated
LOC_Os01g72610	30.1814	21.4322	28.5905	51.5695	40.2696	2.11431	6.25535	27.506	1.5661e-07	9.90435e-07	2.20903e-07	up-regulated
LOC_Os07g46840	3.58103	2.41779	4.8213	5.48138	6.38454	2.04847	2.3209	27.3985	1.65556e-07	1.03981e-06	2.31915e-07	up-regulated
LOC_Os04g48810	15.8356	10.4943	19.1535	25.9581	32.3071	2.26814	2.9347	27.3392	1.70715e-07	1.06836e-06	2.38283e-07	up-regulated
LOC_Os03g09070	1.0027	0.652493	0.79274	1.83948	1.24916	2.24944	1.70478	27.3271	1.71791e-07	1.07439e-06	2.39629e-07	up-regulated
LOC_Os03g31880	0.493079	0.28183	0.516283	0.746827	0.900509	2.2596	0.667242	27.2269	1.80928e-07	1.1253e-06	2.50982e-07	up-regulated
LOC_Os05g47510	11.7371	8.2223	12.6809	17.3395	18.1627	2.03651	4.29923	27.18	1.8537e-07	1.1492e-06	2.56313e-07	up-regulated
LOC_Os01g45860	0.622413	0.54462	0.460792	1.71423	1.17989	2.75751	0.728585	27.1499	1.88275e-07	1.16419e-06	2.59657e-07	up-regulated
LOC_Os04g42800	21.7692	15.078	22.9234	33.0334	34.6856	2.09428	5.40112	27.0327	2.00047e-07	1.23103e-06	2.74565e-07	up-regulated
LOC_Os08g39694	25.5962	19.9206	24.3762	38.4098	37.2548	2.03475	6.56055	27.0272	2.00615e-07	1.23413e-06	2.75256e-07	up-regulated
LOC_Os02g26470	2.62992	2.00725	1.8262	4.56646	2.91707	2.12779	0.762649	26.9401	2.0986e-07	1.28523e-06	2.86654e-07	up-regulated
LOC_Os03g58980	12.8895	7.67917	12.5758	19.3764	16.5678	2.02641	3.82111	26.8504	2.1983e-07	1.33987e-06	2.9884e-07	up-regulated
LOC_Os07g07450	5.27417	2.07742	3.59333	6.48027	10.046	2.47	2.47269	26.8445	2.205e-07	1.34353e-06	2.99656e-07	up-regulated
LOC_Os12g06280	18.9304	10.5914	12.6118	27.676	20.3948	2.09193	3.78217	26.7023	2.37334e-07	1.43471e-06	3.19991e-07	up-regulated
LOC_Os08g05020	1.0595	0.954772	1.7591	2.31515	4.23542	2.71816	0.767402	26.5523	2.565e-07	1.53604e-06	3.42592e-07	up-regulated
LOC_Os02g58170	0.643219	0.482425	0.956347	1.10028	1.39989	2.18233	1.23704	26.5387	2.58315e-07	1.54449e-06	3.44478e-07	up-regulated
LOC_Os09g27820	2.93284	4.20457	7.59388	12.761	5.88552	2.30652	3.13374	26.5364	2.58623e-07	1.54554e-06	3.44711e-07	up-regulated
LOC_Os12g44050	9.13642	6.06406	6.36321	11.2188	20.3995	2.4505	3.0418	26.512	2.61905e-07	1.56352e-06	3.48722e-07	up-regulated
LOC_Os01g52250	0.55355	4.19379	3.79949	15.0177	12.0716	3.68603	5.41469	26.4181	2.74951e-07	1.63327e-06	3.64278e-07	up-regulated
LOC_Os10g21230	1.00694	1.74936	1.89698	1.82055	3.60357	2.17261	0.827106	26.376	2.81015e-07	1.66516e-06	3.71391e-07	up-regulated
LOC_Os12g38040	0.711934	0.533412	0.413285	1.18497	0.947443	2.27489	0.974622	26.3278	2.88114e-07	1.70249e-06	3.79717e-07	up-regulated
LOC_Os10g38940	0.880828	0.751975	2.83021	7.81037	3.81037	3.32459	2.31774	26.2958	2.92933e-07	1.72849e-06	3.85517e-07	up-regulated
LOC_Os11g04470	0.217523	0.19201	0.279107	0.943328	1.07834	3.4589	-0.442403	26.2375	3.01897e-07	1.77409e-06	3.95687e-07	up-regulated
LOC_Os09g01000	72.7947	226.705	236.619	722.457	244.86	2.8596	9.99214	26.1305	3.19108e-07	1.86268e-06	4.15445e-07	up-regulated
LOC_Os04g33620	1.46056	1.09144	1.93016	3.05215	3.76028	2.51662	0.216192	26.1211	3.20665e-07	1.87063e-06	4.17217e-07	up-regulated
LOC_Os04g52670	5.54628	3.46892	6.94027	10.4237	6.89942	2.03704	3.13428	26.103	3.23676e-07	1.88704e-06	4.20879e-07	up-regulated
LOC_Os07g39750	0.264379	0.482591	0.878084	2.56484	1.50388	3.28291	1.97798	26.0027	3.40949e-07	1.97812e-06	4.41192e-07	up-regulated
LOC_Os06g02610	2.29608	1.67779	2.03761	5.05713	5.00016	2.66068	1.26612	25.979	3.45148e-07	2.00007e-06	4.46087e-07	up-regulated
LOC_Os02g44720	2.22794	1.21598	1.97893	5.88431	3.31609	2.67073	1.39706	25.9507	3.50254e-07	2.02476e-06	4.51594e-07	up-regulated
LOC_Os10g38489	12.3065	6.90552	6.80334	12.4999	17.1439	2.07881	3.62918	25.7654	3.85533e-07	2.21136e-06	4.93214e-07	up-regulated
LOC_Os07g02440	1.25209	1.39488	2.51574	6.11209	4.21443	2.9482	2.74364	25.7545	3.87731e-07	2.22131e-06	4.95433e-07	up-regulated
LOC_Os02g05744	4.80089	2.76032	3.81236	7.25555	5.8286	2.10756	3.67913	25.6939	4.00083e-07	2.2873e-06	5.1015e-07	up-regulated
LOC_Os10g30070	3.6129	1.96235	3.68746	6.55266	7.45118	2.49824	3.27214	25.6901	4.00885e-07	2.2912e-06	5.1102e-07	up-regulated
LOC_Os01g37950	215.797	144.25	167.928	288.412	287.549	2.03484	5.79398	25.6629	4.06572e-07	2.32232e-06	5.1796e-07	up-regulated
LOC_Os11g02305	1.38916	0.959746	1.33265	26.1252	1.77607	4.86094	4.13107	25.5371	4.33956e-07	2.45959e-06	5.48577e-07	up-regulated
LOC_Os03g54910	0.551076	0.537501	0.889938	2.10944	1.21025	2.68217	0.313116	25.4953	4.43451e-07	2.50905e-06	5.59609e-07	up-regulated
LOC_Os03g04660	8.83532	7.30879	11.1778	16.7754	15.5294	2.16923	4.6696	25.4893	4.44853e-07	2.51532e-06	5.61007e-07	up-regulated
LOC_Os05g38790	0.547157	0.306128	0.661147	0.938107	1.05387	2.30052	0.618201	25.4574	4.52254e-07	2.55208e-06	5.69207e-07	up-regulated
LOC_Os04g38400	0.899141	0.640406	0.475495	1.39726	1.46099	2.41103	0.316294	25.447	4.54701e-07	2.56363e-06	5.71781e-07	up-regulated
LOC_Os11g07460	3.39557	2.59653	5.78308	8.13615	9.21448	2.48406	3.12319	25.4287	4.59029e-07	2.58651e-06	5.76884e-07	up-regulated
LOC_Os04g33885	10.5105	7.21256	11.0469	20.7762	25.5745	2.59956	4.63779	25.3929	4.67631e-07	2.62726e-06	5.85973e-07	up-regulated
LOC_Os01g72660	4.22896	3.13109	3.30408	5.51051	6.91607	2.13427	1.08842	25.3715	4.72851e-07	2.6527e-06	5.91648e-07	up-regulated
LOC_Os07g01660	14.5939	6.62078	10.3622	16.7586	17.9978	2.02557	4.44571	25.3508	4.77966e-07	2.67629e-06	5.96909e-07	up-regulated
LOC_Os01g73170	25.4531	24.4246	32.3768	50.5452	46.2972	2.17075	5.88251	25.3095	4.88307e-07	2.72823e-06	6.08494e-07	up-regulated
LOC_Os03g55020	0.999121	0.753719	1.07355	2.24974	6.61398	3.54711	1.95743	25.2283	5.09298e-07	2.83307e-06	6.31876e-07	up-regulated
LOC_Os03g54000	8.40794	16.1496	21.5884	36.0319	43.6264	2.75483	6.24779	25.1458	5.31541e-07	2.93981e-06	6.55683e-07	up-regulated
LOC_Os02g14440	88.8133	96.1732	216.756	521.684	243.67	2.88541	8.61572	25.1404	5.33041e-07	2.9464e-06	6.57154e-07	up-regulated
LOC_Os08g04530	7.76161	5.40059	9.99898	13.1891	28.1248	2.74069	2.8361	25.1055	5.42774e-07	2.98986e-06	6.66846e-07	up-regulated
LOC_Os02g57560	5.72441	3.70764	5.94857	7.99517	10.7373	2.19224	3.69732	25.1033	5.43389e-07	2.99067e-06	6.67027e-07	up-regulated
LOC_Os07g41590	1.03296	1.00062	0.983001	1.76951	1.49183	2.04359	0.856907	25.0992	5.44545e-07	2.99531e-06	6.68062e-07	up-regulated
LOC_Os06g35160	62.944	39.3646	87.2099	115.713	125.695	2.26306	7.59301	25.0734	5.51887e-07	3.03093e-06	6.76006e-07	up-regulated
LOC_Os01g21520	18.3562	17.8465	24.1522	33.6019	31.1286	2.03575	2.81488	25.0214	5.66974e-07	3.10355e-06	6.92203e-07	up-regulated
LOC_Os01g72170	39.5358	24.4534	20.92	42.9405	55.3386	2.10622	5.36255	25.0049	5.71859e-07	3.12939e-06	6.97968e-07	up-regulated
LOC_Os02g52770	280.31	161.34	186.478	364.052	515.148	2.37823	8.53991	24.993	5.75387e-07	3.14511e-06	7.01473e-07	up-regulated
LOC_Os12g02310	2.7646	6.22832	7.72659	10.0196	9.25858	2.18221	3.28281	24.873	6.1234e-07	3.32812e-06	7.42291e-07	up-regulated
LOC_Os02g58740	0.335746	0.626399	0.907138	1.38542	2.01912	2.80687	0.232781	24.8621	6.1582e-07	3.34514e-06	7.46087e-07	up-regulated
LOC_Os08g44270	3.91596	5.09505	10.4683	30.9088	17.7502	3.28001	4.43	24.8284	6.26672e-07	3.39447e-06	7.5709e-07	up-regulated
LOC_Os05g33840	26.3595	34.7147	75.8236	95.0714	88.4312	2.37659	7.65886	24.8273	6.2703e-07	3.39545e-06	7.57309e-07	up-regulated
LOC_Os01g58910	0.064247	0.30465	0.497149	1.12468	1.64104	3.65439	0.376648	24.7739	6.44638e-07	3.48392e-06	7.77039e-07	up-regulated
LOC_Os02g06610	1.14994	1.31084	0.989982	2.70011	2.79535	2.60683	0.543507	24.7475	6.53532e-07	3.529e-06	7.87094e-07	up-regulated
LOC_Os08g45060	0.60438	0.495919	1.09089	1.4357	1.39392	2.29845	1.49766	24.7361	6.57419e-07	3.54899e-06	7.91553e-07	up-regulated
LOC_Os04g45100	4.51123	2.93699	3.31259	6.80085	13.2815	2.79399	1.89608	24.7267	6.60618e-07	3.56526e-06	7.95181e-07	up-regulated
LOC_Os03g39760	1.62935	1.53946	1.18203	2.95927	2.00817	2.12507	1.86854	24.6626	6.82984e-07	3.67458e-06	8.19565e-07	up-regulated
LOC_Os04g41860	6.13521	2.62352	6.08319	9.57664	9.16739	2.232	2.97068	24.5747	7.14855e-07	3.82566e-06	8.53261e-07	up-regulated
LOC_Os10g07210	1.12418	0.946372	0.848387	2.75288	1.37747	2.43092	0.716209	24.5463	7.25443e-07	3.87799e-06	8.64933e-07	up-regulated
LOC_Os03g19700	1.99603	0.91434	1.47211	3.06911	2.50455	2.2397	1.90046	24.5286	7.32144e-07	3.91055e-06	8.72193e-07	up-regulated
LOC_Os10g13850	5.87395	8.64932	14.6478	10.3714	21.656	2.08151	3.52466	24.4549	7.60705e-07	4.05406e-06	9.04203e-07	up-regulated
LOC_Os03g13390	104.179	53.3988	75.1833	107.746	151.595	2.04479	7.29659	24.4511	7.62215e-07	4.05986e-06	9.05494e-07	up-regulated
LOC_Os06g11300	2.94357	2.0599	3.03832	4.90012	4.75696	2.17886	2.86677	24.186	8.74668e-07	4.595e-06	1.02485e-06	up-regulated
LOC_Os05g37920	3.65665	2.47566	3.16783	5.27075	5.04942	2.06537	0.544009	24.1611	8.86051e-07	4.64971e-06	1.03705e-06	up-regulated
LOC_Os01g10460	1.21101	0.698902	2.06659	3.02577	2.44947	2.3761	0.619985	24.0681	9.29877e-07	4.85577e-06	1.08301e-06	up-regulated
LOC_Os09g19500	1.12102	1.10365	1.9102	2.17076	2.31991	2.05697	0.724873	24.0367	9.45178e-07	4.9303e-06	1.09964e-06	up-regulated
LOC_Os05g34854	1.66748	1.16274	2.71216	2.37424	3.63298	2.03059	2.4183	23.9788	9.74046e-07	5.06161e-06	1.12892e-06	up-regulated
LOC_Os03g02920	2.12864	2.7873	3.10949	5.75307	5.45111	2.43427	2.88911	23.9732	9.76864e-07	5.0735e-06	1.13157e-06	up-regulated
LOC_Os03g22720	49.8894	29.3363	30.9489	45.8156	79.6935	2.07809	6.75162	23.9427	9.92483e-07	5.14348e-06	1.14718e-06	up-regulated
LOC_Os03g02620	2.58546	2.39015	1.55772	4.25589	6.20422	2.59081	0.300854	23.9368	9.95492e-07	5.15628e-06	1.15004e-06	up-regulated
LOC_Os09g34950	0.730631	0.471835	0.453348	0.947032	1.38621	2.39799	0.240175	23.9015	1.01393e-06	5.24471e-06	1.16976e-06	up-regulated
LOC_Os02g44820	124.426	81.2343	97.0085	167.13	167.958	2.05448	7.26755	23.8781	1.02631e-06	5.30018e-06	1.18213e-06	up-regulated
LOC_Os11g02369	16.1919	45.7221	97.8849	93.4213	123.179	2.41208	4.7702	23.7958	1.07117e-06	5.51106e-06	1.22917e-06	up-regulated
LOC_Os10g21800	1.0885	0.47017	0.723158	1.52841	1.58439	2.33177	0.476683	23.7945	1.0719e-06	5.51334e-06	1.22967e-06	up-regulated
LOC_Os03g15530	11.1027	16.2579	10.2414	22.8277	24.8354	2.29923	5.35711	23.7774	1.08147e-06	5.55661e-06	1.23932e-06	up-regulated
LOC_Os02g11790	1.87672	2.03197	2.97199	4.51974	5.96787	2.5436	2.38374	23.763	1.08958e-06	5.59224e-06	1.24727e-06	up-regulated
LOC_Os04g48380	4.2343	1.91743	2.03826	5.56105	6.72185	2.46117	2.35329	23.7621	1.09009e-06	5.59339e-06	1.24753e-06	up-regulated
LOC_Os01g15510	1.43582	0.782055	1.56865	2.11406	3.2491	2.39735	1.05254	23.6437	1.15925e-06	5.91345e-06	1.31891e-06	up-regulated
LOC_Os12g08760	1.20686	1.61084	2.71233	2.94916	5.40464	2.53746	2.61184	23.6171	1.17541e-06	5.98789e-06	1.33551e-06	up-regulated
LOC_Os07g37156	2.22306	1.62998	3.6556	3.47603	4.72621	2.04785	1.66537	23.5911	1.19138e-06	6.06119e-06	1.35186e-06	up-regulated
LOC_Os07g08160	65.2779	50.8461	26.9755	115.307	132.801	2.70329	6.41338	23.5512	1.21631e-06	6.17984e-06	1.37833e-06	up-regulated
LOC_Os03g16290	0.511267	0.47163	0.802385	1.09562	0.791555	2.01211	0.224865	23.5163	1.23861e-06	6.27651e-06	1.39989e-06	up-regulated
LOC_Os04g47110	1.7761	1.57271	2.38738	2.77294	4.29543	2.2225	1.59021	23.4615	1.27436e-06	6.43872e-06	1.43607e-06	up-regulated
LOC_Os07g01100	3.35495	5.42819	7.12507	10.1317	11.4237	2.39755	3.7202	23.4302	1.29532e-06	6.52939e-06	1.45629e-06	up-regulated
LOC_Os01g53430	1.29219	0.947695	0.620564	2.40263	1.54692	2.3788	1.35461	23.3795	1.32988e-06	6.68777e-06	1.49161e-06	up-regulated
LOC_Os01g42110	0.298734	1.46126	1.30088	3.38185	2.35386	2.90209	0.649118	23.3313	1.36362e-06	6.84846e-06	1.52745e-06	up-regulated
LOC_Os01g03340	50.572	31.8211	21.8383	49.4673	65.5885	2.03588	5.63035	23.3044	1.38286e-06	6.94327e-06	1.5486e-06	up-regulated
LOC_Os04g15840	1.61394	1.60807	1.07303	2.5867	4.18688	2.58252	1.37431	23.2797	1.40068e-06	7.02163e-06	1.56608e-06	up-regulated
LOC_Os02g36450	43.6043	26.3806	24.7794	47.5005	64.3217	2.13293	6.40483	23.1797	1.47545e-06	7.35042e-06	1.63941e-06	up-regulated
LOC_Os05g48180	24.1869	14.0288	20.4145	32.3692	31.2295	2.021	3.83565	23.1623	1.48884e-06	7.41329e-06	1.65343e-06	up-regulated
LOC_Os09g39060	272.275	276.743	386.134	642.583	444.051	2.16023	9.32159	23.1586	1.49175e-06	7.42162e-06	1.65529e-06	up-regulated
LOC_Os10g42520	0.935168	1.15801	1.81533	2.61203	2.05975	2.19237	-0.186249	23.1365	1.50896e-06	7.49399e-06	1.67143e-06	up-regulated
LOC_Os02g31140	0.643456	0.69629	1.04026	1.59295	0.879372	2.00165	0.394795	22.9731	1.6428e-06	8.06354e-06	1.79846e-06	up-regulated
LOC_Os05g12670	0.933731	0.448947	0.350477	1.36667	1.50687	2.61398	-0.0621653	22.9698	1.64568e-06	8.07263e-06	1.80049e-06	up-regulated
LOC_Os08g05620	109.001	69.1335	106.503	127.63	176.727	2.00141	7.90861	22.9087	1.69879e-06	8.30555e-06	1.85244e-06	up-regulated
LOC_Os03g15080	6.74756	3.29549	4.13948	7.99841	8.86961	2.13671	2.78023	22.9068	1.70046e-06	8.31159e-06	1.85378e-06	up-regulated
LOC_Os01g10470	0.884511	0.977593	0.718534	1.25901	2.15259	2.32821	0.360912	22.8855	1.71948e-06	8.39591e-06	1.87259e-06	up-regulated
LOC_Os01g10680	10.4939	9.06068	12.37	21.5687	26.506	2.51501	5.18934	22.885	1.7199e-06	8.39591e-06	1.87259e-06	up-regulated
LOC_Os03g08110	0.646025	0.79215	0.660447	1.27148	1.7411	2.45908	0.591903	22.8578	1.74442e-06	8.50042e-06	1.8959e-06	up-regulated
LOC_Os01g60760	4.30097	2.2823	2.72265	4.79375	5.47408	2.03527	0.587336	22.8514	1.75024e-06	8.52449e-06	1.90127e-06	up-regulated
LOC_Os08g37730	0.481366	0.604091	0.570076	1.11862	0.639207	2.03676	0.352956	22.8357	1.76456e-06	8.58551e-06	1.91488e-06	up-regulated
LOC_Os10g41270	2.08764	1.37136	1.90045	3.47538	2.89071	2.1614	1.88555	22.8287	1.77101e-06	8.61032e-06	1.92041e-06	up-regulated
LOC_Os04g07260	1.88094	0.669223	1.47503	3.62679	2.41532	2.47401	2.17154	22.8243	1.77507e-06	8.62568e-06	1.92384e-06	up-regulated
LOC_Os06g43370	2.95637	1.10795	2.24871	3.1014	5.90897	2.38629	2.38117	22.8093	1.78895e-06	8.67782e-06	1.93547e-06	up-regulated
LOC_Os08g43430	0.591456	0.47643	1.2588	2.14295	1.22656	2.4663	1.00313	22.7972	1.80032e-06	8.71964e-06	1.94479e-06	up-regulated
LOC_Os01g37460	45.4175	75.6124	18.41	90.4019	77.5211	2.23997	6.10231	22.7796	1.81688e-06	8.78877e-06	1.96021e-06	up-regulated
LOC_Os05g13630	0.764916	0.828803	0.343185	1.1081	1.07495	2.10534	-0.0773254	22.7678	1.82806e-06	8.83396e-06	1.97029e-06	up-regulated
LOC_Os10g22560	10.5201	14.2259	12.0678	22.3866	24.4479	2.29908	6.10754	22.687	1.9065e-06	9.15072e-06	2.04094e-06	up-regulated
LOC_Os04g49748	150.461	79.9989	82.5333	173.193	177.783	2.0559	7.77324	22.5017	2.09953e-06	1.00021e-05	2.23083e-06	up-regulated
LOC_Os01g12381	2.22033	1.00892	1.31129	2.6889	2.78445	2.15311	1.00131	22.4721	2.13221e-06	1.01326e-05	2.25994e-06	up-regulated
LOC_Os05g40030	4.59113	3.58679	4.07345	11.086	10.4993	2.73838	1.61478	22.4446	2.16289e-06	1.02657e-05	2.28962e-06	up-regulated
LOC_Os04g24110	0.466718	0.549439	0.941629	1.25903	1.07403	2.19828	0.735429	22.3132	2.31608e-06	1.09064e-05	2.43252e-06	up-regulated
LOC_Os04g41810	1.24533	1.18848	2.86128	2.93077	2.85639	2.06633	2.13326	22.1978	2.45958e-06	1.1513e-05	2.56782e-06	up-regulated
LOC_Os02g10830	3.5949	2.20088	2.76955	7.43224	6.88263	2.64453	2.154	22.1357	2.54035e-06	1.18663e-05	2.64661e-06	up-regulated
LOC_Os07g48060	2.00587	2.68771	1.74119	3.80644	4.70809	2.35114	1.90011	22.038	2.67306e-06	1.24257e-05	2.77137e-06	up-regulated
LOC_Os11g14060	2.29109	1.66202	1.6827	3.43499	4.90953	2.47337	2.08002	22.0324	2.68086e-06	1.24559e-05	2.77812e-06	up-regulated
LOC_Os06g02840	6.1916	3.63316	5.42915	10.2749	6.94628	2.08525	2.09375	21.9904	2.74011e-06	1.26881e-05	2.82991e-06	up-regulated
LOC_Os05g36970	1.12441	0.741903	1.38682	1.50019	2.14866	2.07121	0.836911	21.9697	2.76984e-06	1.28103e-05	2.85717e-06	up-regulated
LOC_Os07g41400	11.171	4.84147	12.0233	15.1196	15.9357	2.04319	2.51766	21.9512	2.79678e-06	1.29163e-05	2.88079e-06	up-regulated
LOC_Os03g56930	0	0	0.12583	8.55322	8.78433	9.0063	2.59768	21.9486	2.80052e-06	1.29273e-05	2.88325e-06	up-regulated
LOC_Os04g41930	13.9477	8.86282	11.3369	16.0808	22.683	2.08446	3.78081	21.9367	2.81791e-06	1.30013e-05	2.89976e-06	up-regulated
LOC_Os01g52570	1.73577	0.664441	0.94681	2.00829	2.04444	2.15824	0.748728	21.8527	2.94396e-06	1.35302e-05	3.01772e-06	up-regulated
LOC_Os12g41090	1.4296	1.33053	2.7302	5.71584	3.32298	2.66236	2.55897	21.8519	2.94524e-06	1.35302e-05	3.01772e-06	up-regulated
LOC_Os11g14140	441.419	338.13	495.895	618.713	740.836	2.01049	9.71941	21.817	2.99926e-06	1.37487e-05	3.06646e-06	up-regulated
LOC_Os05g41970	0.962137	0.427141	1.18315	1.53739	2.4695	2.51977	0.232671	21.8152	3.00215e-06	1.37587e-05	3.06868e-06	up-regulated
LOC_Os02g41680	8.13377	3.08462	5.82652	11.4612	10.6064	2.25465	4.35355	21.8124	3.00647e-06	1.37719e-05	3.07163e-06	up-regulated
LOC_Os04g46950	0.793979	0.453758	0.543691	1.17988	2.28455	2.84003	0.60426	21.7052	3.17925e-06	1.44739e-05	3.2282e-06	up-regulated
LOC_Os07g42610	3.22427	4.68548	5.48385	9.38869	7.72328	2.3124	2.6303	21.6089	3.34297e-06	1.51468e-05	3.37829e-06	up-regulated
LOC_Os02g30380	0.50556	0.784029	0.944272	1.4658	1.32241	2.2738	0.147401	21.6039	3.35166e-06	1.51811e-05	3.38594e-06	up-regulated
LOC_Os06g09340	11.6002	6.20796	6.54449	14.5385	16.4904	2.23948	4.2635	21.6037	3.35212e-06	1.51811e-05	3.38594e-06	up-regulated
LOC_Os11g09740	2.90785	2.08342	3.28228	4.25217	5.62286	2.1689	1.04994	21.5931	3.37058e-06	1.52539e-05	3.40218e-06	up-regulated
LOC_Os03g28190	4.8713	2.41837	2.91531	5.96227	5.1147	2.01124	1.18911	21.555	3.4383e-06	1.55347e-05	3.4648e-06	up-regulated
LOC_Os04g07110	2.48578	0.927151	2.1036	4.83436	3.4121	2.47044	2.75598	21.5244	3.49358e-06	1.57622e-05	3.51554e-06	up-regulated
LOC_Os02g06350	2.6426	1.23786	2.09296	3.57491	4.60517	2.34073	1.26769	21.4597	3.61342e-06	1.62228e-05	3.61826e-06	up-regulated
LOC_Os09g36590	0.492308	0.649763	0.640365	1.02913	0.998833	2.13493	1.20355	21.4547	3.62296e-06	1.6258e-05	3.62611e-06	up-regulated
LOC_Os07g31500	0.83097	0.827062	1.33308	1.88925	1.65298	2.18263	2.42557	21.4434	3.64422e-06	1.63419e-05	3.64484e-06	up-regulated
LOC_Os02g48820	2.99436	1.48971	1.59215	3.03687	4.23414	2.14179	1.84983	21.4231	3.68308e-06	1.65007e-05	3.68026e-06	up-regulated
LOC_Os10g32810	14.0261	9.09467	5.7407	16.2124	34.2924	2.695	5.81817	21.3799	3.767e-06	1.68295e-05	3.75358e-06	up-regulated
LOC_Os05g34170	0.437933	0.57086	0.548544	0.911803	0.706254	2.00494	0.280324	21.2942	3.93913e-06	1.75209e-05	3.9078e-06	up-regulated
LOC_Os02g49332	1.22707	1.08338	1.25482	23.2167	0.323165	4.67779	4.93303	21.2904	3.94696e-06	1.75476e-05	3.91375e-06	up-regulated
LOC_Os07g42970	1.24826	1.25512	2.11483	3.32336	1.81018	2.09775	1.53355	21.2368	4.05888e-06	1.79952e-05	4.01357e-06	up-regulated
LOC_Os02g54890	2.41586	2.6839	3.14745	4.65771	5.19792	2.19621	3.0985	21.1807	4.17945e-06	1.84614e-05	4.11756e-06	up-regulated
LOC_Os09g27750	10.4639	15.0716	20.724	37.5653	17.0687	2.20817	4.81308	21.1603	4.22431e-06	1.86381e-05	4.15697e-06	up-regulated
LOC_Os03g21870	0.568995	0.681327	0.419533	0.878635	0.943974	2.06899	-0.113418	21.0702	4.42757e-06	1.94588e-05	4.34001e-06	up-regulated
LOC_Os01g42780	2.53635	4.21369	2.03756	11.0915	10.7267	3.27765	3.22284	21.0693	4.42969e-06	1.94637e-05	4.3411e-06	up-regulated
LOC_Os01g44950	0.78152	0.599668	0.615503	0.872091	1.47242	2.14423	0.823494	21.0529	4.46781e-06	1.96087e-05	4.37344e-06	up-regulated
LOC_Os03g05210	2.05248	1.44219	1.98957	3.45425	2.98005	2.1466	2.06934	20.9931	4.60945e-06	2.01657e-05	4.49768e-06	up-regulated
LOC_Os03g56290	0.898008	0.400789	1.48023	2.21437	3.4857	2.92816	0.567736	20.9342	4.75321e-06	2.06814e-05	4.61269e-06	up-regulated
LOC_Os02g42690	17.3449	8.43036	12.184	21.7525	27.8646	2.27333	6.39127	20.9218	4.78427e-06	2.07961e-05	4.63828e-06	up-regulated
LOC_Os12g38130	6.0625	3.29312	5.27757	7.73162	9.89919	2.16722	0.731738	20.9166	4.79729e-06	2.08306e-05	4.64598e-06	up-regulated
LOC_Os06g11660	0.416958	1.3204	2.05109	7.06267	4.1868	3.56083	2.0313	20.9129	4.80654e-06	2.08566e-05	4.65178e-06	up-regulated
LOC_Os05g38120	0.495357	0.489081	0.783239	0.950284	0.915175	2.01046	0.989038	20.8872	4.8714e-06	2.10903e-05	4.70391e-06	up-regulated
LOC_Os05g43690	0.958419	1.15534	1.50153	2.23875	1.62427	2.04453	1.45494	20.8484	4.97114e-06	2.14688e-05	4.78832e-06	up-regulated
LOC_Os12g39290	2.50767	1.85537	1.26171	3.18652	4.19437	2.29495	0.254246	20.8385	4.99683e-06	2.15555e-05	4.80765e-06	up-regulated
LOC_Os01g04360	1.21678	0.678883	1.16097	1.74008	1.64519	2.05587	0.255677	20.6607	5.48291e-06	2.34362e-05	5.22712e-06	up-regulated
LOC_Os01g61110	0.383669	0.477845	0.323047	0.682673	0.703049	2.16834	0.826682	20.5842	5.70662e-06	2.43112e-05	5.42227e-06	up-regulated
LOC_Os05g10625	2.10235	1.28974	1.70924	2.19199	3.50013	2.05817	1.62741	20.5699	5.74939e-06	2.44607e-05	5.45562e-06	up-regulated
LOC_Os03g06170	0.687704	0.097801	0.424934	1.53514	1.41811	3.14399	-0.0329039	20.5519	5.80362e-06	2.46204e-05	5.49124e-06	up-regulated
LOC_Os10g13800	107.13	66.9075	23.6732	115.415	141.021	2.26281	7.45525	20.511	5.92887e-06	2.50741e-05	5.59244e-06	up-regulated
LOC_Os01g27210	120.492	73.6411	69.5983	134.819	164.166	2.07763	6.98792	20.5075	5.93978e-06	2.51037e-05	5.59902e-06	up-regulated
LOC_Os07g26100	6.90693	6.25286	6.2137	8.60593	13.1116	2.08572	3.10408	20.497	5.97239e-06	2.52248e-05	5.62604e-06	up-regulated
LOC_Os02g07140	6.17079	4.54078	5.65301	6.75084	11.3898	2.06063	1.05629	20.462	6.08263e-06	2.56452e-05	5.71981e-06	up-regulated
LOC_Os06g40170	0.940805	0.836029	0.924352	1.63819	1.35462	2.07737	1.94923	20.3539	6.43601e-06	2.6975e-05	6.0164e-06	up-regulated
LOC_Os04g35690	0.649039	0.440014	0.52893	0.998696	1.50805	2.53874	0.371781	20.2905	6.65307e-06	2.77997e-05	6.20033e-06	up-regulated
LOC_Os05g02520	89.9161	49.7856	85.9993	107.6	137.991	2.02104	7.40039	20.2746	6.70844e-06	2.79996e-05	6.24492e-06	up-regulated
LOC_Os02g19640	0.400423	0.819219	0.839545	1.96732	0.989297	2.50297	0.933576	20.2648	6.74308e-06	2.81145e-05	6.27055e-06	up-regulated
LOC_Os05g37800	0.31942	0.437885	0.750442	0.753635	1.16897	2.28941	0.57299	20.161	7.11881e-06	2.94931e-05	6.57803e-06	up-regulated
LOC_Os07g22960	0.100855	0.085515	0.070462	0.153618	0.142384	2.11645	0.043459	20.1373	7.20754e-06	2.98176e-05	6.6504e-06	up-regulated
LOC_Os08g06659	0.660096	0.555378	0.356764	0.73399	1.05363	2.10421	0.202152	20.1032	7.33744e-06	3.03027e-05	6.7586e-06	up-regulated
LOC_Os09g00999	278.623	445.025	529.033	979.685	451.446	2.1661	10.6803	20.1024	7.34051e-06	3.03089e-05	6.75997e-06	up-regulated
LOC_Os03g05870	71.2873	33.896	43.8846	55.9657	143.034	2.2903	6.19732	20.0414	7.57825e-06	3.1163e-05	6.95047e-06	up-regulated
LOC_Os01g10195	0.644946	0.294544	0.895228	1.37549	1.46133	2.52562	0.229929	20.0383	7.5907e-06	3.12075e-05	6.9604e-06	up-regulated
LOC_Os01g64640	8.28754	5.88164	6.23342	12.243	10.3771	2.06351	2.9241	19.9408	7.9879e-06	3.26863e-05	7.29023e-06	up-regulated
LOC_Os06g24711	0.672941	0.497843	1.09454	1.15029	1.27091	2.01735	-0.226503	19.937	8.00343e-06	3.27359e-05	7.30128e-06	up-regulated
LOC_Os05g39260	3.642	1.92069	2.21097	4.72509	4.36893	2.11934	2.41817	19.9322	8.02369e-06	3.28047e-05	7.31664e-06	up-regulated
LOC_Os04g34180	11.1752	11.491	14.3031	16.6372	23.0047	2.03336	4.10831	19.9217	8.06784e-06	3.29545e-05	7.35004e-06	up-regulated
LOC_Os06g37560	2.65786	4.80174	6.06915	9.8241	9.06306	2.45026	4.49419	19.8678	8.29855e-06	3.37844e-05	7.53515e-06	up-regulated
LOC_Os01g69010	2.3718	7.25444	1.89062	5.89616	8.58214	2.333	3.10673	19.845	8.39803e-06	3.41242e-05	7.61094e-06	up-regulated
LOC_Os07g42924	0.575216	0.374966	0.678914	1.0327	0.877164	2.1448	0.569675	19.8024	8.58751e-06	3.4813e-05	7.76455e-06	up-regulated
LOC_Os11g07020	203.28	276.693	268.884	518.286	281.04	2.05723	9.64017	19.7984	8.60563e-06	3.4857e-05	7.77436e-06	up-regulated
LOC_Os02g50470	24.8219	7.2638	11.4664	28.6877	29.7992	2.28404	4.85666	19.6455	9.32245e-06	3.7499e-05	8.36364e-06	up-regulated
LOC_Os09g26710	1.25279	0.734577	0.920315	2.0632	1.23019	2.08187	0.663973	19.6326	9.38531e-06	3.77202e-05	8.41297e-06	up-regulated
LOC_Os03g25440	0.610967	0.769623	2.08021	7.38767	2.56233	3.48187	1.59759	19.6105	9.49458e-06	3.80807e-05	8.49337e-06	up-regulated
LOC_Os07g38020	0.752096	1.2476	1.7461	2.30068	3.504	2.58456	0.539871	19.6104	9.49485e-06	3.80807e-05	8.49337e-06	up-regulated
LOC_Os06g04900	2.51196	1.07604	2.60402	3.29556	3.67256	2.06339	2.51121	19.5677	9.70988e-06	3.88798e-05	8.6716e-06	up-regulated
LOC_Os04g40590	1.06098	0.315169	0.880359	1.02897	2.53329	2.52494	0.776053	19.5418	9.84219e-06	3.93585e-05	8.77837e-06	up-regulated
LOC_Os03g45340	1.66899	1.11745	3.31719	6.00332	2.34089	2.38595	1.97047	19.5202	9.95437e-06	3.97574e-05	8.86732e-06	up-regulated
LOC_Os04g48330	2.78693	3.07985	1.07633	2.55509	8.33538	2.56562	0.868776	19.3934	1.06376e-05	4.22223e-05	9.41709e-06	up-regulated
LOC_Os03g55300	5.10737	2.09007	3.40865	7.05487	6.71383	2.25858	2.39457	19.1041	1.23776e-05	4.82597e-05	1.07637e-05	up-regulated
LOC_Os01g38490	8.49828	3.52335	5.26947	8.63629	10.2414	2.00723	2.76095	19.0776	1.25509e-05	4.88953e-05	1.09054e-05	up-regulated
LOC_Os05g40400	3.52985	2.35877	3.34688	5.48397	5.41017	2.14861	1.375	18.8599	1.40679e-05	5.41779e-05	1.20836e-05	up-regulated
LOC_Os10g02040	0.32923	1.11957	1.46283	3.20866	2.57413	2.9727	1.99742	18.7476	1.49211e-05	5.70969e-05	1.27347e-05	up-regulated
LOC_Os12g24530	3.43834	2.33147	3.39169	4.84447	5.62618	2.10092	1.32208	18.685	1.54194e-05	5.87864e-05	1.31115e-05	up-regulated
LOC_Os01g45274	610.85	926.478	1509.86	1693.5	1537.16	2.04495	11.2416	18.677	1.54835e-05	5.89941e-05	1.31578e-05	up-regulated
LOC_Os10g40950	10.9249	6.30686	7.69217	11.759	17.0698	2.10422	3.59882	18.65	1.57044e-05	5.97245e-05	1.33207e-05	up-regulated
LOC_Os12g24020	0.409309	1.50567	0.877695	0.994093	2.28763	2.21857	1.09264	18.5364	1.66694e-05	6.29949e-05	1.40501e-05	up-regulated
LOC_Os01g57960	2.41475	4.78066	6.96454	13.651	4.71958	2.36062	4.15013	18.4383	1.75492e-05	6.58782e-05	1.46932e-05	up-regulated
LOC_Os05g49370	126.423	79.1636	102.673	154.48	224.863	2.19969	7.22035	18.4367	1.75644e-05	6.59222e-05	1.4703e-05	up-regulated
LOC_Os04g43670	3.38465	2.55303	2.04527	4.12767	8.02408	2.50909	2.12784	18.435	1.758e-05	6.5968e-05	1.47132e-05	up-regulated
LOC_Os01g49750	8.31855	6.32817	5.02979	8.96589	14.143	2.13837	2.55281	18.3367	1.85102e-05	6.90533e-05	1.54014e-05	up-regulated
LOC_Os12g04360	10.2286	6.06829	6.00912	12.0691	14.3534	2.13989	3.22909	18.14	2.05244e-05	7.57859e-05	1.6903e-05	up-regulated
LOC_Os01g57968	8.63958	43.9409	24.462	124.027	18.9152	2.937	6.50519	18.1072	2.08811e-05	7.68957e-05	1.71505e-05	up-regulated
LOC_Os02g07380	0.216927	0.601753	0.46179	0.67967	1.20775	2.54055	1.56725	18.103	2.09271e-05	7.70501e-05	1.7185e-05	up-regulated
LOC_Os04g42090	37.6032	42.7378	43.42	66.4376	68.2516	2.06451	7.33362	18.0167	2.18981e-05	8.01939e-05	1.78861e-05	up-regulated
LOC_Os04g52640	0.113704	0.102535	0.103532	0.230358	0.224504	2.40682	0.191325	17.9566	2.25999e-05	8.23708e-05	1.83717e-05	up-regulated
LOC_Os05g34030	0.232586	0.535641	0.33391	0.481668	0.70438	2.07276	0.0711911	17.9226	2.30071e-05	8.36009e-05	1.8646e-05	up-regulated
LOC_Os02g56600	0.391643	0.386211	0.509618	0.959263	0.40897	2.03243	0.129709	17.8844	2.34737e-05	8.52156e-05	1.90062e-05	up-regulated
LOC_Os10g19314	2.96402	2.63008	4.5762	6.39451	4.38562	2.01504	0.493351	17.8424	2.39979e-05	8.6921e-05	1.93865e-05	up-regulated
LOC_Os05g11910	1.14325	2.2078	1.36919	3.63989	2.32182	2.31898	2.05616	17.7146	2.56655e-05	9.22121e-05	2.05666e-05	up-regulated
LOC_Os04g40940	0.589699	0.338532	0.607092	0.792398	0.937405	2.06891	0.00951481	17.7024	2.58307e-05	9.26841e-05	2.06719e-05	up-regulated
LOC_Os02g01380	0.664262	0.925291	1.24613	2.23427	1.23861	2.25259	1.59597	17.6442	2.66319e-05	9.52384e-05	2.12416e-05	up-regulated
LOC_Os04g45270	1.23338	1.26323	1.8603	2.28628	2.7216	2.13627	2.08473	17.6369	2.67356e-05	9.55376e-05	2.13083e-05	up-regulated
LOC_Os04g46970	0.84393	1.3867	0.738146	1.31224	1.93322	2.08682	2.33711	17.458	2.93723e-05	0.000103876	2.3168e-05	up-regulated
LOC_Os01g22560	1.02828	0.824637	1.27778	1.42538	1.95289	2.02822	0.44985	17.38	3.06026e-05	0.000107809	2.40453e-05	up-regulated
LOC_Os10g30540	1.02778	0.376396	0.640287	1.26019	1.21227	2.15041	1.37628	17.2823	3.22167e-05	0.000112853	2.51702e-05	up-regulated
LOC_Os09g26670	1.53764	1.86833	1.73806	1.87829	3.77962	2.07391	1.39168	17.2284	3.31441e-05	0.000115805	2.58287e-05	up-regulated
LOC_Os01g14410	163.408	69.0406	56.0817	153.501	246.71	2.33534	7.81625	17.2158	3.33649e-05	0.000116407	2.59629e-05	up-regulated
LOC_Os04g32850	7.57839	18.3477	22.5389	40.4732	18.9766	2.28614	5.32832	17.1572	3.44099e-05	0.000119531	2.66597e-05	up-regulated
LOC_Os06g34390	1.98589	1.3885	2.20919	3.03173	3.15795	2.06321	1.89179	17.0957	3.55435e-05	0.000123067	2.74484e-05	up-regulated
LOC_Os01g56420	66.6397	17.0856	23.9941	68.6365	76.5994	2.27743	5.84683	16.9529	3.8319e-05	0.000131514	2.93323e-05	up-regulated
LOC_Os09g34890	3.39371	3.58355	2.79942	4.25154	8.83023	2.34485	2.04415	16.9477	3.84228e-05	0.000131832	2.94033e-05	up-regulated
LOC_Os06g08640	1.83039	0.542592	2.12938	3.86917	3.4518	2.58841	1.85463	16.7618	4.2379e-05	0.000143699	3.205e-05	up-regulated
LOC_Os01g50170	7.34478	2.7194	8.9694	16.7359	6.43378	2.19106	4.05793	16.307	5.38651e-05	0.00017759	3.9609e-05	up-regulated
LOC_Os06g19010	0.217509	0.247789	0.365903	0.78529	0.307587	2.34097	0.214337	16.1996	5.7006e-05	0.000186917	4.16892e-05	up-regulated
LOC_Os12g02550	0.551669	0.975654	1.78721	2.23053	1.34248	2.07258	1.12564	16.1289	5.91748e-05	0.000193235	4.30984e-05	up-regulated
LOC_Os01g53210	3.43609	1.4337	1.7236	3.25183	5.21712	2.23316	-0.0334658	16.0838	6.05987e-05	0.000197414	4.40305e-05	up-regulated
LOC_Os03g17680	53.7956	20.5394	29.2014	46.021	70.4646	2.03793	4.68167	15.9814	6.39683e-05	0.000207086	4.61877e-05	up-regulated
LOC_Os01g48130	0.0849226	0.244362	0.292094	0.626733	0.191842	2.36713	-0.710362	15.9625	6.46105e-05	0.000209028	4.66207e-05	up-regulated
LOC_Os01g15100	1.90247	2.22037	1.46794	5.09686	3.19809	2.51282	0.814537	15.8624	6.81192e-05	0.000219012	4.88475e-05	up-regulated
LOC_Os04g16722	10.9997	41.1639	26.8475	94.2495	19.5172	2.55442	7.60974	15.7831	7.10338e-05	0.000227315	5.06995e-05	up-regulated
LOC_Os10g05020	0.808088	0.373605	0.529755	0.975571	1.57522	2.45472	1.44572	15.7737	7.13882e-05	0.000228335	5.09269e-05	up-regulated
LOC_Os04g47140	21.7335	13.7048	16.3304	28.4078	32.675	2.14137	5.42517	15.7481	7.23609e-05	0.000231046	5.15316e-05	up-regulated
LOC_Os06g21369	16.1743	6.45308	4.46651	15.4579	21.5571	2.30989	2.97538	15.7035	7.40882e-05	0.000235948	5.26248e-05	up-regulated
LOC_Os04g33150	1.01991	0.306194	0.377583	0.898696	1.79178	2.51027	0.370562	15.682	7.49323e-05	0.000238438	5.31802e-05	up-regulated
LOC_Os01g60770	0.274328	1.46746	3.51659	8.59787	2.62266	3.09263	2.22137	15.5456	8.05401e-05	0.000254215	5.66991e-05	up-regulated
LOC_Os03g03540	0.76396	0.512555	0.505552	1.09854	1.10207	2.21699	0.0652177	15.0626	0.000104001	0.000318465	7.10291e-05	up-regulated
LOC_Os01g63190	0.728917	2.17519	2.5995	6.57962	3.62262	2.88596	2.85627	14.8571	0.000115974	0.000350867	7.8256e-05	up-regulated
LOC_Os05g43880	0.359712	0.695636	0.5591	1.13915	2.35738	3.05826	0.211883	14.756	0.00012236	0.000368329	8.21506e-05	up-regulated
LOC_Os05g33580	0.82587	0.69722	0.40742	0.716915	1.41647	2.04914	-0.0642968	14.713	0.00012518	0.00037558	8.37678e-05	up-regulated
LOC_Os04g10750	3.79762	8.30018	2.04788	8.1264	8.83789	2.24956	4.53007	14.6932	0.000126505	0.00037914	8.45619e-05	up-regulated
LOC_Os03g03810	170.952	66.8543	98.6117	217.583	151.791	2.01706	6.42639	14.619	0.000131582	0.000392087	8.74495e-05	up-regulated
LOC_Os07g37530	0.811762	0.97034	1.53713	2.35789	2.12687	2.37761	1.56151	14.5486	0.000136591	0.000405689	9.04833e-05	up-regulated
LOC_Os08g27810	2.74502	2.58698	3.64299	5.08475	6.40492	2.28327	2.45978	14.528	0.000138094	0.000409519	9.13375e-05	up-regulated
LOC_Os02g10550	0.754305	0.251634	0.280533	0.741318	0.979984	2.277	2.20826	14.4075	0.000147213	0.000434346	9.68747e-05	up-regulated
LOC_Os03g40000	2.43989	0.997381	1.78089	2.18079	3.65078	2.03869	0.713094	14.2633	0.000158936	0.00046585	0.000103901	up-regulated
LOC_Os06g48750	23.802	25.3266	29.4975	60.4713	31.9822	2.18256	6.49362	14.1959	0.000164729	0.000480919	0.000107262	up-regulated
LOC_Os12g35890	3.12092	1.45388	1.10078	3.11224	6.1135	2.56464	2.13082	14.142	0.000169515	0.000492941	0.000109944	up-regulated
LOC_Os06g11420	0.807969	0.456225	0.530203	1.37257	1.20824	2.41817	0.714487	14.1249	0.00017106	0.000496757	0.000110795	up-regulated
LOC_Os05g39990	0.579165	1.48527	3.06836	4.0085	1.97636	2.20469	1.72154	14.1229	0.000171247	0.000497224	0.000110899	up-regulated
LOC_Os08g39550	0.899786	0.700662	2.07913	2.27456	2.50316	2.30507	1.45221	14.0917	0.000174109	0.000504617	0.000112548	up-regulated
LOC_Os05g22840	0.365802	1.87925	0.714454	4.89058	0.543975	2.90581	-0.0313822	13.9965	0.000183154	0.000526454	0.000117418	up-regulated
LOC_Os04g57430	1.02992	1.92362	2.07315	4.23227	4.2865	2.72905	1.6969	13.9762	0.000185135	0.00053159	0.000118564	up-regulated
LOC_Os06g01966	0.154954	0.606066	0.788673	0.875715	0.797559	2.09249	-0.118713	13.9015	0.000192644	0.000550842	0.000122858	up-regulated
LOC_Os09g32730	4.46719	2.48147	3.77104	4.00863	8.50396	2.11289	2.18548	13.7908	0.000204333	0.000579598	0.000129271	up-regulated
LOC_Os05g38290	3.92962	2.0964	2.74023	3.4325	6.73778	2.09902	3.08922	13.7604	0.000207662	0.000587825	0.000131106	up-regulated
LOC_Os03g30050	1.62071	1.32442	3.55011	3.37704	3.61746	2.03716	1.15943	13.639	0.000221532	0.000622855	0.000138919	up-regulated
LOC_Os10g32070	0.27155	0.222234	0.359564	0.48802	0.664047	2.33981	0.187736	13.5782	0.000228833	0.000641127	0.000142995	up-regulated
LOC_Os02g13600	0.401451	0.27718	0.921121	0.897959	1.34448	2.39837	-0.244446	13.564	0.000230565	0.000645413	0.00014395	up-regulated
LOC_Os01g22710	0.199081	0.318082	0.517937	1.28421	1.05604	3.13246	0.292006	13.5119	0.000237051	0.000661252	0.000147483	up-regulated
LOC_Os10g32980	0.176564	1.26428	0.885554	1.77262	1.15188	2.35975	2.13453	13.3555	0.000257665	0.000710897	0.000158556	up-regulated
LOC_Os04g54600	3.90784	1.57069	2.67164	3.84453	13.1331	2.92306	2.39497	13.3401	0.000259796	0.000716054	0.000159706	up-regulated
LOC_Os05g24560	7.04714	5.43593	12.9889	22.8417	20.0092	2.68024	4.51173	13.1942	0.000280815	0.000766278	0.000170908	up-regulated
LOC_Os03g22360	0.826578	0.503632	0.584033	1.0076	1.7292	2.41227	-0.211773	13.1348	0.000289861	0.000788044	0.000175762	up-regulated
LOC_Os04g41050	5.88495	1.86834	3.05618	6.50371	5.90974	2.0677	2.14415	12.6026	0.000385218	0.00101478	0.000226332	up-regulated
LOC_Os01g71474	3.14018	2.00951	2.26757	3.70883	4.5483	2.05611	2.02133	12.5131	0.000404099	0.00105797	0.000235966	up-regulated
LOC_Os11g13870	0.400455	0.301939	0.749553	0.71263	0.937769	2.10012	0.186585	12.4575	0.000416313	0.00108772	0.000242601	up-regulated
LOC_Os01g16200	2.95821	1.00209	1.95635	3.50901	3.00737	2.01563	1.36897	12.3774	0.000434556	0.00113009	0.000252052	up-regulated
LOC_Os05g07060	0.762486	0.935961	1.80995	4.52812	1.8648	2.82186	1.32256	12.1478	0.000491457	0.00125901	0.000280805	up-regulated
LOC_Os05g51620	7.08674	9.40594	11.02	13.3258	19.6514	2.20768	5.93305	12.0975	0.000504883	0.00128876	0.000287439	up-regulated
LOC_Os04g31730	1.47767	2.11933	1.33214	2.34159	2.97238	2.06002	0.705706	11.8928	0.000563523	0.00142253	0.000317276	up-regulated
LOC_Os09g34230	7.01704	3.48181	6.7488	8.96707	10.4793	2.06919	3.87665	11.7176	0.000619117	0.00154909	0.000345502	up-regulated
LOC_Os07g29750	0.200643	0.789065	0.641016	1.61731	0.460606	2.36309	0.281099	11.2689	0.000788154	0.00192031	0.000428299	up-regulated
LOC_Os04g40510	0.138033	0.0400083	0.303072	0.404307	0.642156	3.00696	0.00029727	11.2449	0.000798406	0.00194148	0.00043302	up-regulated
LOC_Os03g30060	0.46114	0.46347	0.470618	0.69511	0.810005	2.04213	-0.245506	11.2325	0.000803757	0.00195237	0.00043545	up-regulated
LOC_Os01g49370	0.357105	0.713072	1.87825	2.70635	1.17399	2.36093	0.621794	10.997	0.000912585	0.00218489	0.00048731	up-regulated
LOC_Os05g37050	2.69853	9.01834	3.67421	8.40826	9.0038	2.18648	1.21526	10.9942	0.000913992	0.00218744	0.000487879	up-regulated
LOC_Os10g22600	3.51595	2.29488	3.24598	5.09723	4.76118	2.03236	2.28763	10.9043	0.000959408	0.00228416	0.000509451	up-regulated
LOC_Os02g15020	3.13094	0.893149	1.25508	2.57089	4.62121	2.29086	0.519996	10.8661	0.000979384	0.0023266	0.000518916	up-regulated
LOC_Os01g41430	0.578685	0.170847	0.368593	0.690937	0.722568	2.20178	0.0332848	10.703	0.00106964	0.00251474	0.000560879	up-regulated
LOC_Os07g46930	0.820394	0.500194	0.606665	1.46002	0.615753	2.02386	-0.0769284	10.6653	0.00109167	0.00256214	0.00057145	up-regulated
LOC_Os10g34480	0.181683	0.252755	0.327099	0.539172	0.582413	2.49868	-0.134712	10.5145	0.00118444	0.0027496	0.00061326	up-regulated
LOC_Os04g59494	4.23209	101.496	127.027	157.662	154.891	2.44731	9.17091	10.4192	0.00124711	0.00287801	0.0006419	up-regulated
LOC_Os05g11210	0.321027	0.542323	1.46266	5.52075	2.38076	3.72509	0.888452	10.3804	0.00127359	0.00293206	0.000653954	up-regulated
LOC_Os05g49290	3.61296	4.01775	3.74703	9.91717	2.14756	2.04488	4.31615	10.2453	0.00137031	0.0031262	0.000697255	up-regulated
LOC_Os01g35330	76.1028	66.6041	76.1052	18.6176	237.167	2.12504	6.66512	10.0698	0.00150719	0.00339924	0.000758154	up-regulated
LOC_Os08g36910	0.495291	0.229555	0.35054	0.604685	0.834447	2.30934	0.559946	9.85028	0.00169806	0.00377379	0.000841691	up-regulated
LOC_Os02g32250	4.8202	5.80864	5.55262	9.24311	8.63753	2.09128	5.48402	9.73345	0.00180945	0.00398898	0.000889687	up-regulated
LOC_Os11g10520	40.4981	21.6101	60.743	69.8387	61.1278	2.0051	6.86923	9.52665	0.0020251	0.00440664	0.000982839	up-regulated
LOC_Os04g38970	5.37406	24.4084	4.1967	21.4573	19.1165	2.29392	5.60942	9.33722	0.00224546	0.00482265	0.00107562	up-regulated
LOC_Os01g69870	14.8525	8.1342	8.31307	18.3741	22.2655	2.26648	4.22834	9.28788	0.00230675	0.0049388	0.00110153	up-regulated
LOC_Os02g53960	2.02821	1.8493	2.99302	3.27352	5.84352	2.33134	1.61944	8.88377	0.00287717	0.00600062	0.00133835	up-regulated
LOC_Os07g13980	0.03965	6.02787	0.014286	287.206	0	7.71152	7.94186	8.75958	0.00307979	0.00637193	0.00142117	up-regulated
LOC_Os09g25490	0.064781	0.780979	0.725783	1.05489	0.840137	2.29862	1.55863	8.41054	0.00373051	0.00756478	0.00168722	up-regulated
LOC_Os02g36440	1.43954	0.227967	0.7018	1.4301	2.31861	2.493	1.42082	8.37478	0.00380463	0.00769554	0.00171638	up-regulated
LOC_Os10g40720	0.717384	4.37648	9.54823	15.2618	2.86791	2.32078	3.16233	8.18957	0.00421318	0.00842857	0.00187987	up-regulated
LOC_Os10g37160	1.9535	0.170038	0.916002	4.13811	0.491442	2.45746	2.01874	7.87858	0.00500239	0.00979783	0.00218527	up-regulated
LOC_Os06g07941	7.543	11.9932	10.1209	0	0	-12.7519	3.53936	230.985	3.6352e-52	6.97049e-48	1.55467e-48	down-regulated
LOC_Os06g30320	2.98347	5.31345	3.76697	0.072223	0.120904	-3.98248	3.75213	135.439	2.64668e-31	8.45836e-28	1.88652e-28	down-regulated
LOC_Os04g56580	3.97895	6.38671	4.98534	0.150953	0.134578	-3.78571	3.29652	128.602	8.28899e-30	1.98677e-26	4.43121e-27	down-regulated
LOC_Os03g03390	22.6331	34.4925	28.6573	0.912097	1.19514	-3.38686	5.6422	120.279	5.49498e-28	1.05366e-24	2.35005e-25	down-regulated
LOC_Os01g12210	11.447	14.7225	13.032	0.480388	0.604282	-3.22159	4.87215	119.33	8.86627e-28	1.41676e-24	3.15988e-25	down-regulated
LOC_Os01g07250	16.9772	34.3971	21.2067	0.370447	0.746927	-4.0428	5.47036	116.171	4.36013e-27	5.97182e-24	1.33193e-24	down-regulated
LOC_Os09g34280	15.1428	25.3448	20.7872	0.525181	0.974808	-3.38427	5.80329	116.011	4.72733e-27	6.04311e-24	1.34783e-24	down-regulated
LOC_Os09g06230	12.9654	19.497	14.1144	0.415415	0.621557	-3.52296	4.69391	114.928	8.16005e-27	9.31404e-24	2.07737e-24	down-regulated
LOC_Os06g08041	6.95754	11.261	10.0453	0.266955	0.195656	-3.9553	3.84008	114.905	8.25755e-27	9.31404e-24	2.07737e-24	down-regulated
LOC_Os01g60660	9.41877	15.9322	11.8492	0.50704	0.56676	-3.14532	4.34944	112.391	2.93419e-26	3.12573e-23	6.9715e-24	down-regulated
LOC_Os08g23110	7.06317	10.6093	7.3217	0.213942	0.393515	-3.38279	4.11612	108.98	1.63895e-25	1.65404e-22	3.68911e-23	down-regulated
LOC_Os09g19910	22.6395	37.4606	28.7673	1.43613	1.63167	-2.8884	4.65736	108.786	1.808e-25	1.73342e-22	3.86615e-23	down-regulated
LOC_Os04g17050	4.61499	9.44289	7.75633	0.198466	0.231816	-3.68463	3.43973	108.05	2.62134e-25	2.28474e-22	5.09579e-23	down-regulated
LOC_Os03g52780	11.3679	15.9833	12.4809	0.370997	0.690015	-3.27293	4.68491	107.033	4.37832e-25	3.55945e-22	7.93886e-23	down-regulated
LOC_Os11g37730	17.206	26.1379	18.9339	0.769653	1.07795	-3.11273	4.72736	104.304	1.73582e-24	1.33137e-21	2.96944e-22	down-regulated
LOC_Os09g09830	114.346	91.55	110.042	1.6939	2.33624	-4.36671	6.29157	103.749	2.29636e-24	1.69357e-21	3.77726e-22	down-regulated
LOC_Os05g06330	13.7946	23.742	18.0609	0.906709	1.14779	-2.78866	4.55562	103.493	2.61322e-24	1.85587e-21	4.13926e-22	down-regulated
LOC_Os12g40840	48.4107	64.5198	52.3624	3.24135	4.16021	-2.52988	6.39385	103.247	2.95859e-24	1.96593e-21	4.38474e-22	down-regulated
LOC_Os01g37837	11.1123	17.1007	12.5242	0.487884	0.800738	-3.01996	4.88574	101.726	6.37647e-24	3.94416e-21	8.79689e-22	down-regulated
LOC_Os12g30020	4.06791	8.92981	5.95173	0.257571	0.26022	-3.20623	4.26256	101.335	7.76771e-24	4.65456e-21	1.03813e-21	down-regulated
LOC_Os01g61070	58.0251	58.0604	61.3679	0.388447	0.588906	-5.54649	5.22281	101.108	8.70945e-24	5.06072e-21	1.12872e-21	down-regulated
LOC_Os03g54760	13.607	21.9892	14.8821	0.797198	1.00547	-2.84011	4.71937	99.3365	2.13047e-23	1.1041e-20	2.46255e-21	down-regulated
LOC_Os01g53730	58.6536	92.3662	47.6216	0.879601	1.77231	-4.26602	6.27546	98.8854	2.67539e-23	1.35002e-20	3.01102e-21	down-regulated
LOC_Os03g15480	32.8217	52.7533	37.8236	1.96571	2.70319	-2.75965	5.79069	98.81	2.77922e-23	1.36645e-20	3.04767e-21	down-regulated
LOC_Os10g38272	18.5583	27.6715	21.6357	0.865306	1.11366	-3.12652	3.72505	97.889	4.42514e-23	2.1213e-20	4.73127e-21	down-regulated
LOC_Os03g11510	3.83054	4.29681	3.88023	0.147464	0.141183	-3.39682	2.7781	97.2233	6.19348e-23	2.89658e-20	6.46043e-21	down-regulated
LOC_Os03g50940	5.68466	7.73124	5.87167	0.279595	0.339163	-2.98014	3.22418	96.6242	8.3818e-23	3.7377e-20	8.33642e-21	down-regulated
LOC_Os12g15590	8.12341	13.3257	9.72234	0.267645	0.508957	-3.34417	4.28219	95.4624	1.50728e-22	6.42268e-20	1.43249e-20	down-regulated
LOC_Os01g55170	19.9284	27.3405	20.8776	0.514399	0.961558	-3.5738	5.21298	94.9172	1.98515e-22	8.27505e-20	1.84563e-20	down-regulated
LOC_Os03g11360	3.92976	5.43548	3.65606	0.0979589	0.0465846	-4.44274	2.75172	93.9187	3.28755e-22	1.26078e-19	2.81199e-20	down-regulated
LOC_Os11g39360	0.556331	0.913746	0.703341	0	0	-10.3803	0.867188	93.7274	3.62114e-22	1.36148e-19	3.03659e-20	down-regulated
LOC_Os09g35670	15.5849	18.8559	12.874	0.705157	0.464787	-3.3867	4.84366	93.1888	4.75355e-22	1.75287e-19	3.90954e-20	down-regulated
LOC_Os01g63410	75.3857	180.877	86.4818	2.28743	3.40373	-3.92431	7.01061	93.0541	5.08836e-22	1.77561e-19	3.96026e-20	down-regulated
LOC_Os10g31000	23.1081	32.5984	25.2966	1.18102	1.65351	-2.88119	6.40254	92.9658	5.3205e-22	1.78983e-19	3.99198e-20	down-regulated
LOC_Os01g40110	1.32865	3.01446	2.70982	0	0.025601	-5.67535	1.86442	92.8442	5.65781e-22	1.83879e-19	4.10116e-20	down-regulated
LOC_Os11g06410	1.72083	3.35402	2.08775	0.0711984	0.0831256	-3.52456	2.81492	92.295	7.46737e-22	2.38645e-19	5.32264e-20	down-regulated
LOC_Os08g25080	23.1975	28.0708	21.0108	0.890897	1.42721	-2.99952	4.30079	91.84	9.39741e-22	2.95402e-19	6.58853e-20	down-regulated
LOC_Os02g47360	7.92066	16.7247	14.3748	0.308969	0.582742	-3.46544	4.70668	90.9774	1.45326e-21	4.49456e-19	1.00245e-19	down-regulated
LOC_Os10g36200	10.4806	13.3844	12.2042	0.152447	0.0345177	-5.62925	2.88968	89.6916	2.78339e-21	8.3393e-19	1.85996e-19	down-regulated
LOC_Os04g57310	25.2576	40.5465	18.5621	0.207207	0.616607	-4.69835	5.46098	89.548	2.99286e-21	8.80192e-19	1.96315e-19	down-regulated
LOC_Os05g32630	12.314	20.5242	12.8961	0.777021	0.998579	-2.71717	4.68856	89.3699	3.27486e-21	9.23462e-19	2.05965e-19	down-regulated
LOC_Os10g21406	90.8183	110.141	73.4286	2.30314	2.51849	-3.8642	4.1207	88.4953	5.0955e-21	1.362e-18	3.03776e-19	down-regulated
LOC_Os01g20840	10.5258	15.4262	10.0649	0.660465	0.618354	-2.85102	4.87648	88.4881	5.11417e-21	1.362e-18	3.03776e-19	down-regulated
LOC_Os09g26560	5.83082	11.7515	7.55259	0.29816	0.462852	-3.06541	4.26601	88.2715	5.70589e-21	1.47852e-18	3.29763e-19	down-regulated
LOC_Os12g02094	45.9699	71.3747	48.846	2.58093	3.86614	-2.72775	5.92255	87.8026	7.23249e-21	1.80108e-18	4.01705e-19	down-regulated
LOC_Os02g23890	8.50726	13.4014	10.0086	0.594126	0.818285	-2.53298	4.42557	87.7615	7.38433e-21	1.81531e-18	4.04881e-19	down-regulated
LOC_Os09g03210	6.49686	11.193	8.90731	0.434183	0.496099	-2.86911	3.4932	87.4533	8.62927e-21	2.09451e-18	4.67151e-19	down-regulated
LOC_Os04g16748	17.0142	26.2184	19.8165	0.366295	0.961703	-3.58951	3.63727	87.1528	1.00455e-20	2.40777e-18	5.37021e-19	down-regulated
LOC_Os06g03930	52.5169	72.3354	57.0711	3.04607	3.79356	-2.7796	6.30987	86.8779	1.15432e-20	2.65388e-18	5.91911e-19	down-regulated
LOC_Os09g11250	3.39241	7.18187	6.08115	0.064123	0.141263	-4.25162	2.85783	86.8638	1.16259e-20	2.65388e-18	5.91911e-19	down-regulated
LOC_Os06g04820	6.13779	9.12533	5.71264	0.271643	0.402246	-2.99661	3.5574	86.3149	1.53447e-20	3.38202e-18	7.54312e-19	down-regulated
LOC_Os05g48970	3.5185	6.67794	4.35797	0.211869	0.183412	-3.22716	3.65281	85.6371	2.16176e-20	4.60575e-18	1.02725e-18	down-regulated
LOC_Os05g33270	4.40559	6.44304	6.29698	0.269596	0.272324	-3.02056	3.18169	85.2778	2.59251e-20	5.46279e-18	1.2184e-18	down-regulated
LOC_Os06g12882	2.29205	3.54863	2.78386	0	0	-11.3572	2.32041	85.1103	2.82178e-20	5.88126e-18	1.31173e-18	down-regulated
LOC_Os01g22510	10.8985	20.068	11.9131	0.45406	0.768833	-3.15327	3.98797	84.8648	3.19488e-20	6.56629e-18	1.46452e-18	down-regulated
LOC_Os06g19444	8.91405	13.9858	10.3294	0.473751	0.805728	-2.72938	4.18322	84.263	4.33143e-20	8.65158e-18	1.92961e-18	down-regulated
LOC_Os07g43720	16.0676	24.1587	17.6337	0.713635	1.31508	-2.86981	4.74155	84.0848	4.74003e-20	9.37012e-18	2.08987e-18	down-regulated
LOC_Os07g47340	7.9145	15.6264	11.0026	0.449243	0.57343	-3.09242	3.75061	83.3498	6.87453e-20	1.30514e-17	2.91093e-18	down-regulated
LOC_Os01g67370	0.733087	1.8779	1.1857	0.0142154	0.0118549	-4.87759	2.11559	82.9819	8.28097e-20	1.55674e-17	3.47209e-18	down-regulated
LOC_Os08g41480	4.63399	7.07422	4.74157	0.225769	0.246463	-3.15898	2.65979	82.8174	8.99927e-20	1.65924e-17	3.70071e-18	down-regulated
LOC_Os07g19190	13.4321	21.6864	18.1826	0.948083	1.4094	-2.53562	4.2586	82.5026	1.0553e-19	1.92718e-17	4.29831e-18	down-regulated
LOC_Os06g04330	6.76516	9.31859	8.18855	0.330186	0.598902	-2.73206	3.66752	82.1023	1.29225e-19	2.29434e-17	5.1172e-18	down-regulated
LOC_Os12g01940	8.53263	13.0235	9.95495	0.423188	0.581864	-2.99603	4.0462	82.0637	1.31771e-19	2.31808e-17	5.17015e-18	down-regulated
LOC_Os03g52130	39.0364	62.8052	54.0364	1.63248	3.07857	-3.08462	5.13918	81.7501	1.54425e-19	2.62045e-17	5.84455e-18	down-regulated
LOC_Os01g46020	3.97041	6.20303	4.28434	0.0887217	0.208331	-3.58613	3.0894	81.5173	1.73732e-19	2.83121e-17	6.31463e-18	down-regulated
LOC_Os04g35170	15.969	35.8499	23.0648	0.82922	1.2423	-3.19337	6.42543	81.2899	1.94924e-19	3.1409e-17	7.00534e-18	down-regulated
LOC_Os01g44230	8.81473	14.0308	10.7703	0.786034	0.716482	-2.5174	5.10394	81.2107	2.02886e-19	3.24195e-17	7.23072e-18	down-regulated
LOC_Os03g02830	9.28009	15.4211	9.77382	0.663678	0.749702	-2.63899	4.45427	81.0612	2.18835e-19	3.43948e-17	7.67128e-18	down-regulated
LOC_Os05g50220	13.6065	27.5493	17.0223	0.628189	0.979988	-3.19074	4.64407	80.9437	2.32244e-19	3.62056e-17	8.07515e-18	down-regulated
LOC_Os05g20660	1.90039	5.06141	3.05785	0	0	-10.2404	0.701542	80.7625	2.54543e-19	3.92176e-17	8.74695e-18	down-regulated
LOC_Os02g37080	14.1957	22.955	17.22	0.298783	0.815509	-3.64369	4.92113	80.2736	3.25991e-19	4.73552e-17	1.05619e-17	down-regulated
LOC_Os01g59670	0.315791	0.525409	0.38622	0	0	-10.4106	1.15336	80.2145	3.35894e-19	4.84269e-17	1.08009e-17	down-regulated
LOC_Os02g56980	4.5946	6.81439	4.85008	0.234515	0.26323	-3.05689	3.17231	80.1797	3.41855e-19	4.8686e-17	1.08587e-17	down-regulated
LOC_Os12g16240	64.2411	72.7458	55.1527	1.83173	2.88118	-3.40345	4.84819	80.1379	3.49165e-19	4.92297e-17	1.098e-17	down-regulated
LOC_Os05g18770	13.3276	20.5079	15.7566	1.02413	1.44878	-2.36564	5.04085	79.2024	5.60609e-19	7.46505e-17	1.66498e-17	down-regulated
LOC_Os03g51830	8.88922	13.4155	9.77629	0.620324	0.734094	-2.59686	3.97385	78.8214	6.79856e-19	8.86819e-17	1.97793e-17	down-regulated
LOC_Os11g02150	33.3648	40.6021	33.185	1.94754	2.20152	-2.74258	5.80157	78.6575	7.38667e-19	9.44262e-17	2.10605e-17	down-regulated
LOC_Os06g40415	11.0706	12.7877	10.9225	0.608572	0.522929	-2.98959	2.91409	78.4112	8.36773e-19	1.0556e-16	2.35437e-17	down-regulated
LOC_Os07g05400	6.38522	12.586	10.8736	0.426446	0.539721	-2.96371	3.99259	78.1676	9.46561e-19	1.14875e-16	2.56214e-17	down-regulated
LOC_Os06g46436	142.384	173.101	116.067	4.37878	4.79186	-3.60497	4.7722	78.0367	1.01143e-18	1.21976e-16	2.72051e-17	down-regulated
LOC_Os07g03070	13.6137	21.1867	16.113	0.71381	1.29668	-2.69994	4.75439	77.4929	1.33198e-18	1.57659e-16	3.51635e-17	down-regulated
LOC_Os04g49530	5.10824	8.05943	6.0428	0.28391	0.429574	-2.78609	3.66608	77.3482	1.43328e-18	1.67581e-16	3.73765e-17	down-regulated
LOC_Os03g57170	3.40197	5.57414	2.82075	0.137095	0.148505	-3.37095	3.25792	77.3252	1.45005e-18	1.68514e-16	3.75846e-17	down-regulated
LOC_Os08g25799	14.8963	19.8935	15.07	1.10827	1.44882	-2.33291	4.25905	77.157	1.57894e-18	1.81295e-16	4.04352e-17	down-regulated
LOC_Os06g11410	1.18088	1.35917	1.48884	0	0.020218	-5.56048	1.19865	77.0494	1.66739e-18	1.9031e-16	4.2446e-17	down-regulated
LOC_Os11g20790	30.5156	44.1897	38.8167	2.23257	3.04839	-2.46883	5.276	76.459	2.24838e-18	2.44219e-16	5.44697e-17	down-regulated
LOC_Os07g39870	38.3039	55.3012	43.2182	2.78067	3.92871	-2.39381	6.59442	75.7185	3.27132e-18	3.42773e-16	7.64508e-17	down-regulated
LOC_Os07g16970	0.85603	1.1067	0.811198	0	0	-10.4503	1.07671	75.6952	3.31017e-18	3.43095e-16	7.65225e-17	down-regulated
LOC_Os11g05490	31.6819	36.9472	29.8792	1.16411	1.46721	-3.27983	4.31196	75.671	3.35089e-18	3.45448e-16	7.70473e-17	down-regulated
LOC_Os07g22498	132.49	162.35	99.8284	3.64943	4.43785	-3.65279	4.63248	75.3608	3.92092e-18	4.02051e-16	8.9672e-17	down-regulated
LOC_Os06g05860	10.8241	12.9703	9.88097	0.732728	0.945199	-2.38051	4.58465	74.9486	4.83132e-18	4.90162e-16	1.09324e-16	down-regulated
LOC_Os07g12830	10.0774	18.5392	12.2407	0.85295	0.768645	-2.66657	4.5581	74.9163	4.91099e-18	4.95622e-16	1.10542e-16	down-regulated
LOC_Os10g11060	3.53549	5.75187	3.75799	0.038331	0.173785	-3.8655	2.4391	74.7561	5.32604e-18	5.34695e-16	1.19256e-16	down-regulated
LOC_Os02g14929	3.72285	7.60604	5.69773	0.203995	0.305978	-3.07814	3.41129	74.5396	5.94355e-18	5.87462e-16	1.31025e-16	down-regulated
LOC_Os02g11750	12.1528	21.1241	16.6826	0.556156	1.07349	-2.96639	4.96124	74.4504	6.21808e-18	6.11445e-16	1.36374e-16	down-regulated
LOC_Os02g47320	6.73481	7.3561	6.20658	0.20637	0.364368	-3.18524	2.78151	74.3942	6.39774e-18	6.20613e-16	1.38419e-16	down-regulated
LOC_Os09g19560	21.3954	28.2863	20.886	1.24151	1.82573	-2.57302	5.23001	74.3909	6.40842e-18	6.20613e-16	1.38419e-16	down-regulated
LOC_Os01g55870	15.394	15.7842	15.2622	1.27548	0.996179	-2.40926	4.31647	74.1854	7.11136e-18	6.85228e-16	1.52831e-16	down-regulated
LOC_Os01g61710	6.96614	12.9553	8.18496	0.286752	0.588872	-3.01642	4.75066	74.1679	7.17469e-18	6.87873e-16	1.53421e-16	down-regulated
LOC_Os10g21238	11.4864	18.56	13.0007	0.418704	0.841358	-3.0941	3.08735	73.8339	8.49754e-18	7.90972e-16	1.76415e-16	down-regulated
LOC_Os12g10720	9.94539	13.8659	11.7993	0.429155	0.844073	-2.83597	4.04459	73.6329	9.40823e-18	8.59061e-16	1.91602e-16	down-regulated
LOC_Os05g03934	43.7033	59.9532	48.5565	3.62707	4.04742	-2.35382	4.71994	73.5929	9.60083e-18	8.68377e-16	1.93679e-16	down-regulated
LOC_Os06g43710	11.4598	23.2832	14.983	0.256241	0.772199	-3.61258	4.89275	73.5562	9.7809e-18	8.8051e-16	1.96386e-16	down-regulated
LOC_Os10g21560	2.54537	5.946	2.82874	0.039002	0.073183	-4.6527	3.4587	73.4712	1.02115e-17	9.14977e-16	2.04073e-16	down-regulated
LOC_Os01g70490	1.38415	1.64631	1.5564	0	0.012452	-6.13851	2.41617	73.2908	1.11887e-17	9.88675e-16	2.2051e-16	down-regulated
LOC_Os10g01550	2.70734	5.6076	4.60434	0.142657	0.272034	-2.98077	3.90375	72.9343	1.34036e-17	1.16825e-15	2.60561e-16	down-regulated
LOC_Os04g27850	5.90596	7.36061	5.46223	0.41642	0.376082	-2.60441	3.08685	72.4728	1.69346e-17	1.44321e-15	3.21887e-16	down-regulated
LOC_Os02g36550	0.90221	1.32673	1.17681	0	0.022249	-5.16076	0.823861	71.9379	2.22079e-17	1.84345e-15	4.11156e-16	down-regulated
LOC_Os08g01770	37.5664	41.8762	35.6883	1.78095	2.97707	-2.66075	5.85559	71.868	2.3008e-17	1.88538e-15	4.20508e-16	down-regulated
LOC_Os08g37720	47.1776	76.7242	50.4002	4.00689	3.86117	-2.5024	5.68692	71.7227	2.47667e-17	1.99538e-15	4.45042e-16	down-regulated
LOC_Os03g05040	0.576913	1.23966	0.785103	0	0.019078	-4.83796	1.48422	71.5483	2.70553e-17	2.13492e-15	4.76164e-16	down-regulated
LOC_Os03g54850	0.522453	1.19673	0.848121	0	0	-10.1914	0.688053	71.425	2.88002e-17	2.25405e-15	5.02735e-16	down-regulated
LOC_Os11g29900	8.72826	13.4724	6.90649	0.382592	0.554793	-2.9856	4.29881	71.2859	3.09043e-17	2.39915e-15	5.35097e-16	down-regulated
LOC_Os11g36060	8.03092	14.6703	9.17688	0.532337	0.785317	-2.61947	4.3677	71.2603	3.13071e-17	2.42062e-15	5.39886e-16	down-regulated
LOC_Os01g03730	10.7806	13.5358	14.9782	0.189419	0.565336	-3.75056	3.76116	71.1761	3.26718e-17	2.51599e-15	5.61157e-16	down-regulated
LOC_Os03g52340	6.27754	11.1455	7.10648	0.203268	0.361679	-3.44576	4.21704	71.0808	3.42888e-17	2.60961e-15	5.82038e-16	down-regulated
LOC_Os07g42650	3.84156	5.13723	4.63561	0.212896	0.277981	-2.82352	3.15177	70.4791	4.65159e-17	3.40436e-15	7.59295e-16	down-regulated
LOC_Os10g04570	2.36357	4.12865	2.58741	0.03937	0.091517	-4.0447	2.61747	70.4345	4.75802e-17	3.46901e-15	7.73714e-16	down-regulated
LOC_Os06g40620	27.6076	37.5848	29.652	1.831	3.00397	-2.34099	5.47337	70.3874	4.873e-17	3.53939e-15	7.89411e-16	down-regulated
LOC_Os10g41510	16.7795	20.3661	13.4729	0.815108	1.15446	-2.7348	4.48219	70.3331	5.00897e-17	3.61079e-15	8.05336e-16	down-regulated
LOC_Os09g10820	6.05693	9.2592	6.32979	0.197053	0.385214	-3.24436	3.48811	70.1168	5.58963e-17	4.01427e-15	8.95328e-16	down-regulated
LOC_Os10g11810	22.2508	26.9936	20.2631	0.982468	1.26487	-3.00189	5.33379	69.7657	6.67844e-17	4.67369e-15	1.0424e-15	down-regulated
LOC_Os04g58210	6.30105	8.11913	7.5346	0.356379	0.558961	-2.62544	3.15246	69.7361	6.77942e-17	4.7271e-15	1.05431e-15	down-regulated
LOC_Os02g39700	2.27788	3.72456	2.82661	0.157642	0.159509	-2.81024	2.70524	69.6827	6.9654e-17	4.80883e-15	1.07254e-15	down-regulated
LOC_Os02g01820	1.14407	1.01738	1.24901	0	0	-9.89125	0.359487	69.6738	6.99695e-17	4.80883e-15	1.07254e-15	down-regulated
LOC_Os02g04560	2.46782	3.9554	2.86767	0.090381	0.194401	-3.04284	2.71445	69.4745	7.74085e-17	5.22643e-15	1.16568e-15	down-regulated
LOC_Os07g45195	20.5615	32.3848	24.1369	1.49371	2.35233	-2.36397	5.42581	69.2359	8.73636e-17	5.78659e-15	1.29062e-15	down-regulated
LOC_Os06g14324	31.8216	45.5607	37.8952	1.97696	3.63732	-2.40838	6.40534	69.2156	8.82688e-17	5.81634e-15	1.29725e-15	down-regulated
LOC_Os11g04150	1.92497	3.86774	2.5192	0	0.105185	-4.25275	2.23531	69.0839	9.43618e-17	6.17539e-15	1.37733e-15	down-regulated
LOC_Os02g37020	1.66164	3.14884	2.56341	0.096538	0.080949	-3.374	2.50411	68.8817	1.04549e-16	6.8188e-15	1.52084e-15	down-regulated
LOC_Os07g20410	15.5029	19.2187	11.8931	0.481895	0.951177	-3.06569	3.55393	68.7813	1.10009e-16	7.12643e-15	1.58945e-15	down-regulated
LOC_Os12g02120	2.92663	4.46719	4.45031	0.115804	0.245154	-3.06423	3.02452	68.7147	1.13792e-16	7.3467e-15	1.63858e-15	down-regulated
LOC_Os07g30170	4.51861	7.60402	5.44426	0.248697	0.342837	-2.90958	3.28963	68.5021	1.26745e-16	8.04744e-15	1.79487e-15	down-regulated
LOC_Os04g52760	10.9362	17.1332	12.7454	0.443711	1.03187	-2.82086	4.27001	68.2422	1.44595e-16	9.00199e-15	2.00777e-15	down-regulated
LOC_Os09g23650	8.40795	17.8846	8.90638	0.491687	0.697891	-2.90506	4.71197	68.154	1.51214e-16	9.32326e-15	2.07942e-15	down-regulated
LOC_Os08g44370	22.5663	34.4831	26.6671	1.86436	2.37406	-2.34295	5.36423	68.0623	1.58414e-16	9.70478e-15	2.16452e-15	down-regulated
LOC_Os02g11050	62.1994	79.3712	57.62	5.04373	6.23758	-2.19475	6.70455	67.8461	1.76771e-16	1.07948e-14	2.40764e-15	down-regulated
LOC_Os07g14540	4.60537	5.44767	4.75899	0.312001	0.164307	-3.01551	2.51521	67.7101	1.89391e-16	1.14923e-14	2.5632e-15	down-regulated
LOC_Os01g06454	4.80625	7.3092	5.22637	0.10534	0.256784	-3.56808	2.20685	67.3787	2.2406e-16	1.33427e-14	2.9759e-15	down-regulated
LOC_Os01g65650	3.39558	5.11915	4.28998	0.279879	0.40021	-2.2738	4.01256	67.1354	2.53488e-16	1.50484e-14	3.35633e-15	down-regulated
LOC_Os08g44930	22.747	23.4229	21.189	1.25712	1.62055	-2.60447	3.92766	67.0128	2.69754e-16	1.59646e-14	3.56068e-15	down-regulated
LOC_Os10g35130	3.73773	5.0821	4.1327	0	0.139229	-4.53485	3.03582	66.9699	2.75687e-16	1.61661e-14	3.60562e-15	down-regulated
LOC_Os10g33910	12.4422	16.0287	9.97082	0.575263	0.947565	-2.69408	3.24424	66.9455	2.79124e-16	1.63177e-14	3.63943e-15	down-regulated
LOC_Os06g40720	7.23291	15.1358	9.63796	0.345167	0.625333	-3.04853	3.90316	66.9096	2.84252e-16	1.65585e-14	3.69314e-15	down-regulated
LOC_Os09g32740	2.85564	5.11048	3.68584	0.270453	0.203825	-2.6463	3.74121	66.9046	2.8497e-16	1.65585e-14	3.69314e-15	down-regulated
LOC_Os01g34610	4.48838	9.34716	5.34053	0.278222	0.400467	-2.8192	3.88597	66.7855	3.02709e-16	1.75361e-14	3.91118e-15	down-regulated
LOC_Os07g07250	10.9537	18.8837	12.777	0.254664	0.820444	-3.33713	4.52633	66.7208	3.12812e-16	1.80668e-14	4.02954e-15	down-regulated
LOC_Os07g08220	3.02143	6.68339	4.27508	0.170369	0.217974	-3.17978	2.73698	66.4218	3.64058e-16	2.07762e-14	4.63385e-15	down-regulated
LOC_Os11g40200	3.54224	5.07594	4.98109	0.137427	0.265798	-3.10006	2.58937	66.3413	3.79237e-16	2.14509e-14	4.78434e-15	down-regulated
LOC_Os07g39780	6.92277	10.2758	7.84566	0.476644	0.764228	-2.37421	4.57021	66.2207	4.03157e-16	2.26702e-14	5.05627e-15	down-regulated
LOC_Os03g09290	9.61762	10.6276	8.87071	0.531164	0.678929	-2.63471	2.84113	66.1852	4.10474e-16	2.30141e-14	5.13298e-15	down-regulated
LOC_Os01g73230	8.52352	13.5224	9.35255	0.652407	0.842986	-2.42716	3.26095	65.9679	4.58327e-16	2.54e-14	5.66513e-15	down-regulated
LOC_Os07g45194	32.9149	53.0687	37.3079	1.82757	3.38357	-2.60706	6.43438	65.8804	4.79136e-16	2.64768e-14	5.90528e-15	down-regulated
LOC_Os01g70920	2.82724	4.28082	3.96044	0.243027	0.213037	-2.60608	2.93361	65.6109	5.49354e-16	3.0011e-14	6.69354e-15	down-regulated
LOC_Os11g30484	5.83064	9.45439	6.92158	0.274854	0.532706	-2.81006	3.19823	65.5472	5.67376e-16	3.07575e-14	6.86004e-15	down-regulated
LOC_Os10g36060	0.216454	0.63682	0.823065	0	0	-10.5506	1.18565	65.1567	6.91715e-16	3.68434e-14	8.21741e-15	down-regulated
LOC_Os03g13250	0.416437	0.576304	0.494506	0	0	-9.61363	-0.363678	65.1016	7.11354e-16	3.77845e-14	8.42731e-15	down-regulated
LOC_Os05g30130	2.92108	5.95757	3.4963	0.237762	0.207295	-2.82051	3.13364	65.0139	7.43699e-16	3.93934e-14	8.78616e-15	down-regulated
LOC_Os02g34500	2.40254	4.53671	3.50721	0.189742	0.257842	-2.56876	3.54178	64.9627	7.63304e-16	4.02097e-14	8.96822e-15	down-regulated
LOC_Os12g43370	17.7613	34.2611	24.1006	1.33655	2.03033	-2.52578	5.60858	64.8082	8.25535e-16	4.30107e-14	9.59294e-15	down-regulated
LOC_Os04g50864	51.8566	65.0248	48.1219	5.10609	5.16212	-2.05763	5.62233	64.7978	8.29933e-16	4.30107e-14	9.59294e-15	down-regulated
LOC_Os05g07860	60.913	66.7033	71.0456	2.28597	3.89156	-3.07278	6.41682	64.7749	8.39599e-16	4.33944e-14	9.67852e-15	down-regulated
LOC_Os06g49090	4.06217	10.5419	6.85275	0.190647	0.357075	-3.29921	4.78172	64.7502	8.50208e-16	4.38246e-14	9.77446e-15	down-regulated
LOC_Os06g21390	6.1291	9.60142	6.87206	0.542215	0.657594	-2.25881	4.11038	64.7343	8.57114e-16	4.40621e-14	9.82744e-15	down-regulated
LOC_Os11g35850	0.334724	0.679664	0.599886	0	0.010638	-5.11691	0.42731	64.5276	9.51881e-16	4.85434e-14	1.08269e-14	down-regulated
LOC_Os03g49570	2.05979	3.84173	3.58229	0.117151	0.097632	-3.45876	2.34644	64.3446	1.04455e-15	5.29876e-14	1.18181e-14	down-regulated
LOC_Os02g52880	5.00981	8.90074	5.66147	0.468081	0.351222	-2.60741	3.1548	64.3102	1.06292e-15	5.36354e-14	1.19626e-14	down-regulated
LOC_Os02g57830	79.3111	78.9685	69.5521	4.05046	5.05923	-2.71004	5.54427	64.1259	1.16715e-15	5.87404e-14	1.31012e-14	down-regulated
LOC_Os09g04810	2.88943	3.9326	3.15605	0.113489	0.0533906	-3.94742	3.40715	63.9738	1.26082e-15	6.2959e-14	1.40421e-14	down-regulated
LOC_Os11g16530	1.05141	2.06134	1.38895	0.0523106	0.0700527	-3.19538	2.34423	63.7531	1.41034e-15	6.98791e-14	1.55856e-14	down-regulated
LOC_Os12g30060	52.1363	55.0307	42.6268	3.63108	4.45564	-2.27325	5.43154	63.7402	1.4196e-15	7.01569e-14	1.56475e-14	down-regulated
LOC_Os04g53510	1.00848	1.7449	1.3401	0.017798	0.059321	-3.64763	1.52726	63.4443	1.64968e-15	8.06956e-14	1.7998e-14	down-regulated
LOC_Os08g37280	2.54001	5.78318	3.5221	0.121402	0.18491	-3.25995	3.14506	63.3531	1.72781e-15	8.40884e-14	1.87548e-14	down-regulated
LOC_Os03g51430	2.3424	5.49894	3.80364	0.055714	0.0951635	-4.2466	2.65293	63.3246	1.75306e-15	8.51009e-14	1.89806e-14	down-regulated
LOC_Os07g38060	0.659719	2.07483	1.4631	0.022149	0.025435	-4.43138	2.0437	63.0917	1.97304e-15	9.48198e-14	2.11482e-14	down-regulated
LOC_Os03g51900	3.23569	6.04811	4.99065	0.209265	0.355237	-2.68438	3.58702	63.0293	2.0365e-15	9.76249e-14	2.17739e-14	down-regulated
LOC_Os04g30210	0.682959	1.50431	1.35171	0.019237	0.016042	-4.3454	1.43018	62.9288	2.14315e-15	1.02481e-13	2.2857e-14	down-regulated
LOC_Os01g06310	43.0096	31.699	20.8943	0.269884	0.090849	-6.1262	4.43009	62.8283	2.2553e-15	1.07309e-13	2.39337e-14	down-regulated
LOC_Os05g02400	3.05916	5.3939	4.52239	0.139838	0.304132	-2.88818	2.91553	62.7839	2.3068e-15	1.09233e-13	2.43629e-14	down-regulated
LOC_Os01g66920	0.986446	2.12223	1.22724	0.044835	0.044737	-3.58846	2.01827	62.7836	2.30714e-15	1.09233e-13	2.43629e-14	down-regulated
LOC_Os07g07580	10.4186	15.3681	10.4197	0.462947	0.945296	-2.72731	4.77698	62.7265	2.37493e-15	1.12166e-13	2.5017e-14	down-regulated
LOC_Os08g07080	1.00405	0.765352	0.605094	0	0	-10.1957	1.0631	62.6761	2.43655e-15	1.14512e-13	2.55403e-14	down-regulated
LOC_Os01g53610	1.8052	3.57709	2.49552	0.141166	0.172857	-2.65059	3.0265	62.469	2.70666e-15	1.26586e-13	2.82332e-14	down-regulated
LOC_Os03g31110	0.712798	1.54028	0.992279	0.0382024	0.0213103	-3.73413	1.88728	62.447	2.73714e-15	1.277e-13	2.84817e-14	down-regulated
LOC_Os02g57854	21.8001	27.5187	24.0418	1.98982	2.39147	-2.11078	4.2896	62.3222	2.9162e-15	1.35068e-13	3.01251e-14	down-regulated
LOC_Os04g02070	1.31544	2.8965	1.91259	0.0696398	0.0817412	-3.34409	3.31637	62.2466	3.03036e-15	1.39681e-13	3.11538e-14	down-regulated
LOC_Os02g55000	5.77842	9.52105	6.60885	0.511679	0.677795	-2.23004	3.82853	62.1689	3.15231e-15	1.44953e-13	3.23298e-14	down-regulated
LOC_Os03g20520	13.1745	20.94	17.9027	0.762759	1.35107	-2.65773	4.86042	61.9275	3.56337e-15	1.63463e-13	3.64582e-14	down-regulated
LOC_Os05g16630	8.99354	13.0205	9.1454	0.905718	1.00342	-2.06487	3.98809	61.881	3.64849e-15	1.66969e-13	3.724e-14	down-regulated
LOC_Os06g38930	0.229318	0.368028	0.238777	0	0	-9.45	-0.0728211	61.8498	3.70685e-15	1.69235e-13	3.77456e-14	down-regulated
LOC_Os04g47530	4.81172	6.57929	4.93732	0.442926	0.428037	-2.27196	3.46263	61.6101	4.18671e-15	1.88547e-13	4.20529e-14	down-regulated
LOC_Os09g07160	1.91781	2.74198	2.39391	0.099635	0.147705	-2.85926	2.08636	61.6037	4.20023e-15	1.88547e-13	4.20529e-14	down-regulated
LOC_Os07g44730	4.47592	5.69984	4.54924	0.365071	0.355708	-2.38212	3.14327	61.5998	4.20852e-15	1.88547e-13	4.20529e-14	down-regulated
LOC_Os02g24020	18.6011	31.6435	28.4728	2.34733	2.49591	-2.05424	4.96888	61.4277	4.59292e-15	2.05289e-13	4.57869e-14	down-regulated
LOC_Os04g40830	1.68018	3.40333	2.90757	0.120243	0.161157	-2.84692	3.15304	61.3398	4.80285e-15	2.14174e-13	4.77685e-14	down-regulated
LOC_Os01g27150	6.06722	13.6649	9.19723	0.364741	0.732356	-2.74057	5.16491	61.294	4.91567e-15	2.18696e-13	4.87771e-14	down-regulated
LOC_Os11g03620	2.25981	4.12359	2.68044	0.089623	0.149149	-3.26106	1.98596	61.2771	4.95805e-15	2.20071e-13	4.90838e-14	down-regulated
LOC_Os08g34070	11.2553	15.6998	10.9775	0.961776	0.887231	-2.40005	4.11813	60.9155	5.95769e-15	2.58459e-13	5.76456e-14	down-regulated
LOC_Os06g17280	1.31698	2.89785	1.78558	0.090243	0.064611	-3.27944	2.51312	60.9026	5.99686e-15	2.59071e-13	5.77821e-14	down-regulated
LOC_Os10g41749	0.831537	1.35627	0.989517	0.0236284	0.0436539	-3.57116	2.72002	60.8505	6.15768e-15	2.64739e-13	5.90463e-14	down-regulated
LOC_Os10g33275	4.96753	9.12908	6.60911	0.487456	0.653209	-2.21085	4.7439	60.7576	6.45537e-15	2.76299e-13	6.16245e-14	down-regulated
LOC_Os02g42550	4.27299	8.14661	5.44275	0.369287	0.408498	-2.53206	2.79542	60.6986	6.6518e-15	2.83441e-13	6.32175e-14	down-regulated
LOC_Os07g02250	26.3088	29.6358	23.9794	1.29378	1.79814	-2.75145	4.41286	60.6925	6.6725e-15	2.83692e-13	6.32736e-14	down-regulated
LOC_Os01g61430	10.3752	15.3696	11.8635	0.749083	1.1009	-2.38072	3.75389	60.5628	7.1269e-15	3.01009e-13	6.7136e-14	down-regulated
LOC_Os01g40470	42.7447	54.0568	49.1837	3.53058	4.61508	-2.21641	6.26126	60.5217	7.27724e-15	3.06684e-13	6.84015e-14	down-regulated
LOC_Os01g26020	16.0224	16.3119	14.1522	0.503683	0.933099	-3.07449	3.71041	60.5102	7.31973e-15	3.07798e-13	6.86501e-14	down-regulated
LOC_Os04g42480	3.00067	4.79571	2.912	0.105716	0.238313	-2.98821	3.69259	60.4842	7.41707e-15	3.11209e-13	6.94108e-14	down-regulated
LOC_Os06g08860	6.14983	7.43239	7.03545	0.504651	0.589393	-2.28118	3.19455	60.4547	7.52933e-15	3.13924e-13	7.00164e-14	down-regulated
LOC_Os03g55389	18.6062	32.9421	21.3523	1.3119	2.30563	-2.36428	5.08767	60.4542	7.5309e-15	3.13924e-13	7.00164e-14	down-regulated
LOC_Os02g35860	3.14105	5.68696	4.12774	0.297582	0.405148	-2.23187	3.54246	60.353	7.92836e-15	3.29775e-13	7.35517e-14	down-regulated
LOC_Os10g33660	13.1242	21.941	12.3413	0.677792	1.04141	-2.81205	4.43293	60.3205	8.06028e-15	3.33814e-13	7.44525e-14	down-regulated
LOC_Os03g58810	2.85004	6.36328	4.25844	0.188799	0.221081	-3.04697	4.1952	60.2942	8.16868e-15	3.37574e-13	7.52913e-14	down-regulated
LOC_Os06g33810	5.36845	10.2475	7.8434	0.389108	0.649235	-2.52389	3.67783	60.2399	8.39706e-15	3.45974e-13	7.71648e-14	down-regulated
LOC_Os01g47540	8.03702	12.2475	7.86887	0.55586	0.850131	-2.36253	4.99462	60.1377	8.84494e-15	3.63173e-13	8.10007e-14	down-regulated
LOC_Os07g36450	23.7371	23.9373	20.0176	0.823788	1.61183	-2.8669	4.5656	60.0462	9.26588e-15	3.77226e-13	8.4135e-14	down-regulated
LOC_Os12g13390	15.4739	20.4633	16.4613	1.25795	1.86246	-2.11568	4.79777	60.0193	9.39338e-15	3.80799e-13	8.4932e-14	down-regulated
LOC_Os02g09180	34.9327	54.1144	36.8948	1.94035	3.96239	-2.46071	5.84417	59.9195	9.88184e-15	3.98076e-13	8.87854e-14	down-regulated
LOC_Os09g32040	3.86678	7.35024	4.68539	0.208796	0.322053	-2.9125	3.76133	59.8973	9.99363e-15	4.00895e-13	8.94141e-14	down-regulated
LOC_Os06g49740	31.5882	45.6128	36.9648	1.73747	2.86201	-2.67835	5.6427	59.7415	1.08171e-14	4.32119e-13	9.63782e-14	down-regulated
LOC_Os06g06470	1.61438	2.05555	2.28139	0.027949	0.058285	-4.00438	2.04337	59.6812	1.11536e-14	4.43825e-13	9.8989e-14	down-regulated
LOC_Os01g03570	3.56891	6.50432	4.66271	0.289626	0.381691	-2.47071	3.59183	59.5637	1.18397e-14	4.70035e-13	1.04835e-13	down-regulated
LOC_Os10g28610	1.67411	2.93647	2.4429	0.047592	0.058261	-4.08695	4.02094	59.3524	1.31818e-14	5.19016e-13	1.15759e-13	down-regulated
LOC_Os04g23580	5.77978	6.10908	6.01414	0.232044	0.462626	-2.74338	3.74748	59.2902	1.36055e-14	5.34602e-13	1.19236e-13	down-regulated
LOC_Os11g02550	1.26862	2.72393	1.73425	0.080366	0.037773	-3.61957	3.13209	59.2048	1.4209e-14	5.53776e-13	1.23512e-13	down-regulated
LOC_Os05g48750	11.5983	14.4445	11.4383	0.589922	0.92883	-2.67698	4.0466	59.1969	1.42657e-14	5.54859e-13	1.23754e-13	down-regulated
LOC_Os07g39070	16.6071	22.2816	19.9083	1.46033	2.01444	-2.12663	4.26043	59.1735	1.44366e-14	5.59235e-13	1.2473e-13	down-regulated
LOC_Os02g02524	2.63998	3.56249	2.8296	0.097684	0.185387	-3.02582	2.45679	59.1395	1.46881e-14	5.6783e-13	1.26647e-13	down-regulated
LOC_Os06g28590	2.87917	5.17152	3.53757	0.194302	0.216134	-2.84692	3.80206	59.096	1.50165e-14	5.78196e-13	1.28959e-13	down-regulated
LOC_Os09g34300	3.91481	6.39114	3.77304	0.164421	0.291109	-2.96498	3.4253	59.0457	1.54054e-14	5.89618e-13	1.31506e-13	down-regulated
LOC_Os03g24900	4.61336	9.34171	7.43898	0.418956	0.49784	-2.55449	3.87194	58.9615	1.60786e-14	6.12936e-13	1.36707e-13	down-regulated
LOC_Os03g49180	19.5258	21.3365	16.4871	1.37204	1.7902	-2.23993	4.53283	58.957	1.61152e-14	6.13115e-13	1.36747e-13	down-regulated
LOC_Os05g41530	2.83505	4.73221	3.69839	0.171122	0.152287	-3.12901	2.51512	58.9398	1.6257e-14	6.16743e-13	1.37556e-13	down-regulated
LOC_Os08g23360	3.49789	8.3396	4.54925	0.198275	0.344956	-2.91964	3.47031	58.8726	1.68215e-14	6.36197e-13	1.41895e-13	down-regulated
LOC_Os11g02180	11.9479	17.0515	12.7065	0.326549	0.991982	-3.03188	4.72535	58.7975	1.74762e-14	6.58363e-13	1.46839e-13	down-regulated
LOC_Os03g17440	13.8558	18.4956	12.2909	0.961795	1.04786	-2.51629	4.1217	58.7414	1.79818e-14	6.75189e-13	1.50592e-13	down-regulated
LOC_Os09g32526	24.009	41.2766	31.529	2.66449	3.06588	-2.11052	5.04985	58.73	1.80859e-14	6.75189e-13	1.50592e-13	down-regulated
LOC_Os02g47170	1.75485	4.01288	2.52355	0.085253	0.124538	-3.29804	3.43358	58.6614	1.87283e-14	6.97309e-13	1.55525e-13	down-regulated
LOC_Os04g05030	3.41867	6.92928	5.25115	0.177409	0.326658	-2.96623	3.07107	58.6001	1.93207e-14	7.16583e-13	1.59824e-13	down-regulated
LOC_Os02g53330	16.9232	22.9271	15.4616	1.07211	1.90975	-2.25674	5.38739	58.5435	1.98843e-14	7.36064e-13	1.64169e-13	down-regulated
LOC_Os02g37930	53.2922	61.5174	46.838	3.83563	3.4938	-2.51613	5.35836	58.5343	1.99783e-14	7.36938e-13	1.64364e-13	down-regulated
LOC_Os01g40330	3.18419	7.23245	5.18463	0.236151	0.408123	-2.61456	4.22594	58.4656	2.06879e-14	7.58491e-13	1.69171e-13	down-regulated
LOC_Os02g10180	6.48149	9.1636	7.65829	0.589808	0.791617	-2.11722	3.89443	58.411	2.12701e-14	7.78346e-13	1.73599e-13	down-regulated
LOC_Os03g24380	66.2878	86.4173	62.7164	4.4089	6.96358	-2.29722	6.06898	58.3713	2.17036e-14	7.92081e-13	1.76663e-13	down-regulated
LOC_Os05g37434	3.06305	5.13422	3.44736	0.252174	0.309053	-2.39439	3.50285	58.3676	2.1744e-14	7.92081e-13	1.76663e-13	down-regulated
LOC_Os01g61890	4.15531	7.18349	5.1882	0.318254	0.478087	-2.40298	4.93086	58.3616	2.18106e-14	7.92081e-13	1.76663e-13	down-regulated
LOC_Os01g68380	2.54855	5.48018	3.44384	0.144678	0.259112	-2.83588	3.72832	58.2127	2.35255e-14	8.49532e-13	1.89476e-13	down-regulated
LOC_Os12g34400	0.618778	1.44482	1.15855	0	0	-9.41772	0.0215358	58.0953	2.49718e-14	8.93346e-13	1.99248e-13	down-regulated
LOC_Os02g47800	26.9149	49.1755	34.6216	2.34649	3.42241	-2.29454	5.92196	57.9248	2.72334e-14	9.58165e-13	2.13705e-13	down-regulated
LOC_Os08g17060	21.6079	17.9226	17.125	0.890804	1.14187	-2.87109	3.09618	57.8595	2.81523e-14	9.86875e-13	2.20109e-13	down-regulated
LOC_Os07g18230	4.75879	9.07041	6.70428	0.082297	0.2548	-3.951	3.86058	57.7735	2.94099e-14	1.02534e-12	2.28687e-13	down-regulated
LOC_Os08g10760	13.247	25.408	23.2043	0.599636	1.11121	-3.1904	3.77713	57.712	3.03445e-14	1.0502e-12	2.34232e-13	down-regulated
LOC_Os08g04810	0.468155	0.938862	0.864734	0.017301	0	-5.12553	0.664131	57.7101	3.03747e-14	1.0502e-12	2.34232e-13	down-regulated
LOC_Os07g24830	80.5524	59.1484	97.168	3.03427	3.11142	-3.34686	4.18804	57.6231	3.17472e-14	1.09488e-12	2.44198e-13	down-regulated
LOC_Os07g42632	3.06416	6.96869	6.43073	0.19788	0.363241	-2.87982	3.31199	57.6133	3.19057e-14	1.09837e-12	2.44976e-13	down-regulated
LOC_Os10g33270	180.455	198.586	171.046	13.1462	13.7934	-2.41156	7.00546	57.5418	3.30879e-14	1.13297e-12	2.52692e-13	down-regulated
LOC_Os11g03900	4.04989	6.20334	3.91536	0.2138	0.174401	-3.22039	3.66285	57.3739	3.60352e-14	1.21911e-12	2.71904e-13	down-regulated
LOC_Os04g46390	96.7473	137.648	95.9053	7.2486	11.3653	-2.19862	7.5736	57.3732	3.60486e-14	1.21911e-12	2.71904e-13	down-regulated
LOC_Os07g37570	40.103	36.4789	31.4542	1.61795	2.41404	-2.81381	4.28777	57.2655	3.80767e-14	1.28542e-12	2.86696e-13	down-regulated
LOC_Os12g09089	2.20781	3.64936	2.92529	0.125087	0.257415	-2.55161	4.01527	57.1578	4.02215e-14	1.3507e-12	3.01254e-13	down-regulated
LOC_Os06g29650	2.38632	2.84515	1.83795	0.100153	0.0916283	-3.18267	1.77236	57.0605	4.22619e-14	1.41426e-12	3.15431e-13	down-regulated
LOC_Os12g16220	17.6026	19.6867	16.8494	0.831867	1.14623	-2.82035	4.38339	57.0031	4.35133e-14	1.45324e-12	3.24124e-13	down-regulated
LOC_Os07g38530	2.89534	5.52176	4.30692	0.271382	0.404379	-2.25544	3.58302	56.9974	4.36386e-14	1.45324e-12	3.24124e-13	down-regulated
LOC_Os07g45570	0.446701	0.460666	0.287216	0	0	-9.98006	0.813134	56.8359	4.73727e-14	1.56886e-12	3.49913e-13	down-regulated
LOC_Os10g37410	10.5724	17.254	13.6092	1.10947	1.43535	-2.06133	4.85085	56.791	4.84691e-14	1.6024e-12	3.57394e-13	down-regulated
LOC_Os05g05710	20.2053	32.1973	24.5482	1.86801	2.83823	-2.07156	5.70984	56.6892	5.10434e-14	1.67309e-12	3.73159e-13	down-regulated
LOC_Os01g60920	1.60233	3.181	2.50366	0.056319	0.140901	-3.2161	2.42314	56.6558	5.19169e-14	1.69882e-12	3.78897e-13	down-regulated
LOC_Os02g47610	3.90825	5.51098	5.15747	0.133659	0.292221	-3.1041	2.43743	56.4842	5.66529e-14	1.84435e-12	4.11356e-13	down-regulated
LOC_Os10g35440	0.356446	0.83137	0.567699	0.009112	0	-5.66098	0.27899	56.4226	5.84554e-14	1.88747e-12	4.20975e-13	down-regulated
LOC_Os05g05040	558.361	676.036	566.932	9.30152	25.038	-3.78025	8.23344	56.4221	5.84698e-14	1.88747e-12	4.20975e-13	down-regulated
LOC_Os02g10220	5.27075	7.91557	5.87868	0.518628	0.512384	-2.24251	3.04873	56.3181	6.16452e-14	1.97337e-12	4.40132e-13	down-regulated
LOC_Os08g28190	7.45603	12.4838	7.82466	0.648364	0.793122	-2.2919	3.77509	56.2659	6.33053e-14	2.01641e-12	4.49732e-13	down-regulated
LOC_Os03g58390	2.77658	3.81154	3.24855	0.15215	0.25581	-2.60203	2.47163	56.2368	6.42489e-14	2.0361e-12	4.54124e-13	down-regulated
LOC_Os01g31980	3.55635	3.57774	3.26472	0.209439	0.27961	-2.45869	2.96496	56.117	6.8285e-14	2.1465e-12	4.78747e-13	down-regulated
LOC_Os09g23334	9.97511	12.5682	8.84729	0.523293	0.799992	-2.6106	2.93963	55.8997	7.62633e-14	2.3778e-12	5.30336e-13	down-regulated
LOC_Os02g50860	9.57712	13.7412	10.7764	0.783928	1.24842	-2.10686	3.7246	55.891	7.66043e-14	2.38069e-12	5.30981e-13	down-regulated
LOC_Os01g68930	7.87438	9.39391	9.17765	0.683286	0.795647	-2.21081	3.62876	55.7516	8.22298e-14	2.54726e-12	5.68132e-13	down-regulated
LOC_Os04g36062	2.25605	4.54883	2.45433	0.0545408	0.173296	-3.33396	2.93433	55.5227	9.23882e-14	2.82994e-12	6.3118e-13	down-regulated
LOC_Os03g26791	91.0633	91.7237	77.4923	4.81786	7.80463	-2.4358	5.29485	55.396	9.85376e-14	3.01349e-12	6.72117e-13	down-regulated
LOC_Os07g38230	518.045	582.452	422.424	35.7468	36.0312	-2.46626	8.74898	55.3209	1.02372e-13	3.1109e-12	6.93843e-13	down-regulated
LOC_Os05g13370	4.75181	7.17527	5.815	0.308315	0.512263	-2.46885	2.92834	55.3178	1.02538e-13	3.11103e-12	6.93872e-13	down-regulated
LOC_Os01g43710	24.4688	43.5563	34.528	1.06616	2.3303	-2.95434	6.35218	55.2347	1.06965e-13	3.22244e-12	7.18721e-13	down-regulated
LOC_Os03g50430	0.865644	1.76413	1.08438	0.040293	0.019506	-3.86721	1.35982	55.2331	1.07051e-13	3.22244e-12	7.18721e-13	down-regulated
LOC_Os02g35130	16.8644	34.2952	22.7629	0.83682	1.88075	-2.78654	5.43535	55.2168	1.0794e-13	3.24413e-12	7.23557e-13	down-regulated
LOC_Os05g42220	0.184688	0.283814	0.330045	0	0	-9.11037	-0.163507	55.2015	1.08785e-13	3.2644e-12	7.28079e-13	down-regulated
LOC_Os02g07240	7.67555	12.1707	8.30826	0.424973	0.84284	-2.50545	3.08451	55.1635	1.10912e-13	3.32302e-12	7.41153e-13	down-regulated
LOC_Os07g44744	17.4062	25.5467	18.3933	1.70187	1.90192	-2.12736	4.31099	55.0655	1.1658e-13	3.47114e-12	7.7419e-13	down-regulated
LOC_Os05g45220	21.7105	30.3156	23.4196	1.22755	1.99793	-2.59246	4.12815	54.988	1.21265e-13	3.58283e-12	7.99101e-13	down-regulated
LOC_Os11g39660	0.35389	0.744857	0.67254	0	0	-9.91506	1.09337	54.9469	1.23829e-13	3.64176e-12	8.12244e-13	down-regulated
LOC_Os08g07400	10.7555	16.9695	12.8133	1.05022	1.42447	-2.07222	4.85635	54.9298	1.24915e-13	3.66245e-12	8.16859e-13	down-regulated
LOC_Os04g42910	64.2051	63.972	46.8871	2.92611	4.87711	-2.55749	4.90399	54.9065	1.26402e-13	3.7004e-12	8.25322e-13	down-regulated
LOC_Os01g32130	2.62124	4.29646	4.01692	0.241483	0.217106	-2.59949	2.42496	54.8865	1.27693e-13	3.73248e-12	8.32477e-13	down-regulated
LOC_Os03g60740	105.93	165.011	98.9046	6.59109	11.2355	-2.41864	6.91706	54.8828	1.27935e-13	3.73386e-12	8.32786e-13	down-regulated
LOC_Os09g02130	5.46596	5.48485	5.48384	0.291329	0.458517	-2.50232	2.93577	54.8717	1.28658e-13	3.74927e-12	8.36222e-13	down-regulated
LOC_Os01g08270	21.1419	36.5262	20.7729	1.06964	2.07186	-2.67998	6.08138	54.6535	1.4377e-13	4.14556e-12	9.24609e-13	down-regulated
LOC_Os05g47930	11.4275	19.046	15.191	0.440102	1.21164	-2.81993	5.15029	54.6444	1.44432e-13	4.15762e-12	9.27299e-13	down-regulated
LOC_Os05g12490	5.87135	9.14429	7.14536	0.354256	0.706923	-2.42194	3.49503	54.5326	1.52887e-13	4.369e-12	9.74445e-13	down-regulated
LOC_Os01g26280	0.281915	1.01328	0.593701	0	0	-9.50829	0.235658	54.5117	1.54524e-13	4.40267e-12	9.81955e-13	down-regulated
LOC_Os01g48270	8.80248	13.2841	11.2435	0.477024	0.984614	-2.54821	4.1366	54.4272	1.61316e-13	4.58938e-12	1.0236e-12	down-regulated
LOC_Os02g51780	2.05628	5.25876	3.78037	0.167003	0.281059	-2.6347	3.81657	54.3306	1.69447e-13	4.80642e-12	1.07201e-12	down-regulated
LOC_Os01g56640	1.453	1.82014	1.39628	0.0644679	0.0880205	-2.93191	2.89798	54.3059	1.71586e-13	4.85992e-12	1.08394e-12	down-regulated
LOC_Os06g18850	0.532437	1.29858	0.939453	0.016358	0.019567	-4.13088	0.944744	54.2926	1.72749e-13	4.88564e-12	1.08967e-12	down-regulated
LOC_Os04g51270	155.441	162.011	137.075	9.58247	15.0531	-2.27413	6.62725	54.2891	1.73058e-13	4.88685e-12	1.08994e-12	down-regulated
LOC_Os01g33800	7.28227	11.9881	9.20001	0.412447	0.862187	-2.51874	4.32789	54.2863	1.73301e-13	4.88685e-12	1.08994e-12	down-regulated
LOC_Os03g07190	130.492	149.583	80.4421	7.82717	9.55462	-2.43516	7.11698	54.2676	1.74966e-13	4.92655e-12	1.0988e-12	down-regulated
LOC_Os02g36390	6.11781	7.3254	5.84984	0.272127	0.487158	-2.71908	4.53591	54.1154	1.89056e-13	5.29993e-12	1.18207e-12	down-regulated
LOC_Os08g30480	46.8693	46.3177	36.849	2.1233	3.24955	-2.66661	5.08609	54.1015	1.90394e-13	5.32186e-12	1.18697e-12	down-regulated
LOC_Os03g52170	59.9706	72.9341	55.4024	4.45127	6.67969	-2.13944	7.22474	54.0933	1.9119e-13	5.33634e-12	1.1902e-12	down-regulated
LOC_Os02g25060	1.66614	4.30377	3.69746	0.144898	0.182494	-2.89184	3.18164	54.0656	1.93908e-13	5.40435e-12	1.20537e-12	down-regulated
LOC_Os06g39900	0.597837	1.26456	1.03114	0.0344591	0.0431699	-3.23714	2.04975	54.0293	1.97521e-13	5.49704e-12	1.22604e-12	down-regulated
LOC_Os12g07780	13.5183	22.3444	16.1146	0.944631	1.80991	-2.27281	5.0279	53.8728	2.13896e-13	5.90137e-12	1.31622e-12	down-regulated
LOC_Os06g12030	1.3881	2.34346	1.2699	0.0753146	0.0472228	-3.3637	2.25703	53.7554	2.27068e-13	6.24681e-12	1.39326e-12	down-regulated
LOC_Os12g03270	0.374762	0.883264	0.65942	0	0	-9.26632	-0.05442	53.7224	2.30918e-13	6.34362e-12	1.41486e-12	down-regulated
LOC_Os03g10190	7.34076	11.756	7.63811	0.653391	0.954596	-2.08569	4.1408	53.6278	2.42304e-13	6.64136e-12	1.48126e-12	down-regulated
LOC_Os09g38370	33.1397	36.3925	26.6271	1.16766	2.19898	-2.90052	4.93837	53.3505	2.79041e-13	7.53606e-12	1.68081e-12	down-regulated
LOC_Os01g65520	3.99664	7.50755	5.31747	0.348278	0.537096	-2.27535	4.0512	53.2663	2.91255e-13	7.84154e-12	1.74895e-12	down-regulated
LOC_Os04g10940	90.8155	55.6661	52.9572	3.36985	4.07867	-2.84177	4.81521	53.1879	3.03117e-13	8.14044e-12	1.81561e-12	down-regulated
LOC_Os03g44010	8.10253	14.6965	11.9272	0.22987	0.735022	-3.20316	4.41033	53.1754	3.05061e-13	8.16974e-12	1.82215e-12	down-regulated
LOC_Os11g06930	1.0028	1.71712	0.918281	0.034234	0.028741	-3.88014	1.50195	53.155	3.08242e-13	8.23194e-12	1.83602e-12	down-regulated
LOC_Os04g40910	3.73002	9.04331	5.4979	0.387692	0.462265	-2.43468	3.96527	53.1108	3.15255e-13	8.40752e-12	1.87518e-12	down-regulated
LOC_Os03g15040	4.90264	13.1391	8.44447	0.382745	0.482629	-2.93681	5.02837	53.0476	3.25568e-13	8.65847e-12	1.93115e-12	down-regulated
LOC_Os07g42500	11.6442	22.0956	14.6819	1.10676	1.48296	-2.24979	4.81907	52.9064	3.4983e-13	9.23966e-12	2.06078e-12	down-regulated
LOC_Os09g35960	5.9086	11.3536	8.95678	0.612654	0.869342	-2.1726	4.02236	52.867	3.56923e-13	9.4011e-12	2.09679e-12	down-regulated
LOC_Os05g22870	2.5469	6.89222	4.42938	0.181152	0.281534	-2.91236	3.77301	52.8589	3.58394e-13	9.41398e-12	2.09966e-12	down-regulated
LOC_Os07g06820	5.16818	11.4182	7.66454	0.572657	0.619773	-2.35479	4.33394	52.8049	3.6839e-13	9.63694e-12	2.14938e-12	down-regulated
LOC_Os04g35220	10.8989	14.1278	10.6798	0.674432	1.31282	-2.20577	4.10041	52.7384	3.81069e-13	9.9415e-12	2.21731e-12	down-regulated
LOC_Os01g55094	1.15167	1.9925	1.37328	0.0455679	0.0619538	-3.37239	2.40964	52.7177	3.85106e-13	1.00196e-11	2.23472e-12	down-regulated
LOC_Os03g49730	0.888268	1.31491	0.987539	0.0372554	0.0452694	-3.2198	1.46636	52.6334	4.02004e-13	1.03887e-11	2.31706e-12	down-regulated
LOC_Os11g41990	14.5405	27.715	20.3687	1.3052	2.02294	-2.26338	5.70834	52.6255	4.0362e-13	1.04164e-11	2.32324e-12	down-regulated
LOC_Os06g05740	9.04763	13.3643	10.1697	0.449623	0.917617	-2.61518	4.08838	52.6113	4.06541e-13	1.04777e-11	2.33691e-12	down-regulated
LOC_Os04g01230	7.0871	10.5889	8.66668	0.448296	0.744699	-2.49621	3.88609	52.6048	4.07884e-13	1.04982e-11	2.34148e-12	down-regulated
LOC_Os01g69910	1.84389	3.41218	2.4412	0.0398803	0.153425	-3.31279	3.53216	52.5109	4.27867e-13	1.09978e-11	2.4529e-12	down-regulated
LOC_Os11g10780	3.57455	4.66991	3.24085	0.092704	0.191792	-3.3443	2.2822	52.4249	4.47026e-13	1.14442e-11	2.55248e-12	down-regulated
LOC_Os11g45790	3.09231	5.54188	4.2672	0.278712	0.438478	-2.20075	4.10952	52.248	4.89166e-13	1.24071e-11	2.76723e-12	down-regulated
LOC_Os05g51754	7.77711	13.0675	8.04203	0.365526	0.873415	-2.56651	3.88017	52.2134	4.97855e-13	1.25942e-11	2.80895e-12	down-regulated
LOC_Os03g22050	8.83377	21.703	13.361	0.650669	0.862748	-2.8661	6.13823	52.1511	5.1389e-13	1.29485e-11	2.88799e-12	down-regulated
LOC_Os02g07040	7.06242	11.8821	8.66743	0.673666	0.826863	-2.22316	3.65238	52.079	5.33133e-13	1.33982e-11	2.98828e-12	down-regulated
LOC_Os05g11850	3.13708	6.02955	4.61882	0.081622	0.247147	-3.39868	3.82564	52.0675	5.36248e-13	1.34413e-11	2.99789e-12	down-regulated
LOC_Os11g01439	12.6146	26.697	19.4754	1.22601	1.78573	-2.3098	6.03802	52.0101	5.52168e-13	1.38011e-11	3.07814e-12	down-regulated
LOC_Os07g36470	14.4165	22.9351	20.1762	0.858213	1.62917	-2.57228	4.71462	51.9801	5.60652e-13	1.39447e-11	3.11018e-12	down-regulated
LOC_Os07g41570	0.241589	0.727233	0.497139	0	0.005503	-5.43471	1.37898	51.98	5.60698e-13	1.39447e-11	3.11018e-12	down-regulated
LOC_Os08g23140	1.83797	3.40608	2.00639	0.0699888	0.120435	-3.23081	2.27417	51.9627	5.65643e-13	1.40435e-11	3.13221e-12	down-regulated
LOC_Os09g34970	6.73226	14.1512	8.64437	0.59553	0.591589	-2.64626	3.99148	51.8693	5.93217e-13	1.46207e-11	3.26095e-12	down-regulated
LOC_Os02g54010	6.58478	14.2373	9.66401	0.521981	0.753361	-2.59908	4.64561	51.8091	6.11684e-13	1.50565e-11	3.35815e-12	down-regulated
LOC_Os09g34100	13.8434	25.7172	18.9086	0.367454	1.3277	-3.14499	5.27421	51.7999	6.14554e-13	1.51078e-11	3.36958e-12	down-regulated
LOC_Os02g09060	2.81969	4.96455	3.68408	0.170545	0.332828	-2.53501	3.66807	51.4874	7.20568e-13	1.75119e-11	3.90579e-12	down-regulated
LOC_Os06g47650	0.445973	0.827783	0.60556	0.011544	0.028657	-3.44121	0.963743	51.4734	7.25746e-13	1.76154e-11	3.92887e-12	down-regulated
LOC_Os08g06520	18.3597	24.3539	20.4954	0.899519	1.94985	-2.51814	4.38199	51.4665	7.28293e-13	1.7635e-11	3.93324e-12	down-regulated
LOC_Os01g50770	24.4093	35.2793	24.6278	1.95435	2.94011	-2.15203	5.85274	51.4662	7.28391e-13	1.7635e-11	3.93324e-12	down-regulated
LOC_Os12g03720	4.90596	8.19837	4.81914	0.238446	0.443864	-2.74312	3.91	51.3804	7.60958e-13	1.8333e-11	4.08891e-12	down-regulated
LOC_Os09g37330	23.0291	28.4184	21.1933	0.598792	1.1402	-3.4372	4.00265	51.3777	7.62001e-13	1.8333e-11	4.08891e-12	down-regulated
LOC_Os05g30800	50.4173	57.0556	44.6919	1.72443	3.46465	-2.93879	5.87988	51.2814	8.00304e-13	1.91823e-11	4.27834e-12	down-regulated
LOC_Os12g13380	1.98002	2.14819	2.29934	0.070191	0	-4.47295	1.36756	51.2097	8.30078e-13	1.97723e-11	4.40995e-12	down-regulated
LOC_Os06g21980	11.4682	16.4654	12.3483	0.642807	1.2858	-2.43081	4.69935	51.1725	8.45938e-13	2.01002e-11	4.48307e-12	down-regulated
LOC_Os04g58830	7.87179	14.3838	10.5769	0.421954	0.970047	-2.58467	4.01387	51.1364	8.61641e-13	2.04227e-11	4.555e-12	down-regulated
LOC_Os12g34350	0.31154	0.262909	0.569818	0	0	-9.34239	-0.232938	51.1159	8.70697e-13	2.06119e-11	4.59719e-12	down-regulated
LOC_Os08g40620	5.22932	11.2036	7.0705	0.2304	0.607336	-2.83012	4.79256	51.0901	8.82209e-13	2.0833e-11	4.6465e-12	down-regulated
LOC_Os06g39690	23.2552	43.0691	30.1284	1.10814	2.90631	-2.62026	5.51511	51.0458	9.02338e-13	2.12819e-11	4.74663e-12	down-regulated
LOC_Os06g46270	0.859688	1.73369	0.945235	0	0.023354	-4.82399	0.51722	51.0434	9.0344e-13	2.12819e-11	4.74663e-12	down-regulated
LOC_Os05g15140	1.12788	3.13398	1.80051	0.0882339	0.0269554	-3.73064	2.66862	51.0161	9.16092e-13	2.14744e-11	4.78957e-12	down-regulated
LOC_Os12g06100	7.23528	11.3702	8.07384	0.454248	0.788353	-2.45859	3.98542	51.0049	9.21376e-13	2.15719e-11	4.81131e-12	down-regulated
LOC_Os03g53000	3.93602	6.03465	6.21837	0.103901	0.376308	-3.1042	2.63509	50.8818	9.80993e-13	2.29397e-11	5.11638e-12	down-regulated
LOC_Os03g59080	2.06996	3.55821	3.07122	0.076454	0.23763	-2.79572	3.10657	50.869	9.874e-13	2.30614e-11	5.14352e-12	down-regulated
LOC_Os01g71180	0.367426	1.02113	0.653483	0	0.018719	-4.44962	0.709994	50.7419	1.05346e-12	2.43083e-11	5.42162e-12	down-regulated
LOC_Os01g52340	0.530301	1.14835	1.05578	0	0.018537	-5.09552	0.404368	50.6812	1.08654e-12	2.49813e-11	5.57174e-12	down-regulated
LOC_Os03g62160	3.13812	5.0609	3.32687	0.213984	0.192599	-2.82397	2.63056	50.5803	1.14387e-12	2.62052e-11	5.84471e-12	down-regulated
LOC_Os08g32930	217.591	366.766	248.585	18.6534	28.6233	-2.17742	7.88062	50.4723	1.20861e-12	2.76223e-11	6.16076e-12	down-regulated
LOC_Os10g28360	65.2255	95.9836	64.0789	1.5716	4.97343	-3.15918	6.3168	50.4613	1.21541e-12	2.77446e-11	6.18804e-12	down-regulated
LOC_Os12g03810	3.23964	4.83506	2.64723	0.117726	0.249708	-2.879	3.31895	50.4089	1.24827e-12	2.84608e-11	6.34778e-12	down-regulated
LOC_Os02g42730	3.60105	5.34712	3.14856	0.113918	0.286972	-2.93707	2.61617	50.3572	1.28158e-12	2.91164e-11	6.49401e-12	down-regulated
LOC_Os03g08270	2.7318	4.462	3.30771	0.296543	0.344291	-2.05773	4.20198	50.3063	1.31526e-12	2.97759e-11	6.6411e-12	down-regulated
LOC_Os09g25310	28.4893	34.2668	26.415	1.71126	2.34604	-2.51323	4.88783	50.3007	1.31903e-12	2.97976e-11	6.64594e-12	down-regulated
LOC_Os08g06550	644.101	630.445	564.157	33.4041	46.5129	-2.59636	8.331	50.3002	1.31933e-12	2.97976e-11	6.64594e-12	down-regulated
LOC_Os03g40550	6.67863	15.8413	12.1481	0.477991	0.928309	-2.64047	4.71759	50.2654	1.343e-12	3.02964e-11	6.75719e-12	down-regulated
LOC_Os04g30450	0.644685	1.22499	1.34146	0	0.025661	-4.84767	0.382485	50.246	1.35631e-12	3.05211e-11	6.80731e-12	down-regulated
LOC_Os02g02424	3.08438	6.54633	4.70029	0.342248	0.404016	-2.27983	4.09663	50.2024	1.38679e-12	3.11378e-11	6.94486e-12	down-regulated
LOC_Os08g25090	37.507	53.793	44.9364	3.11301	5.47258	-2.03612	5.98232	50.1417	1.43035e-12	3.20036e-11	7.13795e-12	down-regulated
LOC_Os10g11034	6.54864	16.0342	10.2785	0.564764	0.741244	-2.66161	4.17454	50.0491	1.49946e-12	3.33688e-11	7.44244e-12	down-regulated
LOC_Os12g07590	2.70921	4.16175	3.44602	0.299659	0.188199	-2.41088	2.55922	50.0365	1.50911e-12	3.35308e-11	7.47859e-12	down-regulated
LOC_Os01g68160	1.89663	4.70838	3.02994	0.0997962	0.195894	-3.01151	4.40148	49.9958	1.54076e-12	3.41945e-11	7.6266e-12	down-regulated
LOC_Os12g10730	36.8927	73.8895	41.4923	0.963155	2.49986	-3.48851	6.03059	49.9861	1.54837e-12	3.43237e-11	7.65542e-12	down-regulated
LOC_Os12g35270	16.3107	18.7877	15.4522	0.774838	1.58916	-2.47705	3.85225	49.8846	1.63055e-12	3.60028e-11	8.02993e-12	down-regulated
LOC_Os01g58022	1.87627	6.59577	4.42574	0	0.100758	-4.86283	2.10676	49.6581	1.83015e-12	3.98785e-11	8.89435e-12	down-regulated
LOC_Os09g34000	5.29249	9.08799	5.93876	0.248955	0.475729	-2.81138	3.69808	49.5848	1.8998e-12	4.11623e-11	9.18069e-12	down-regulated
LOC_Os05g49750	1.27916	2.09528	1.61957	0.111375	0.0929118	-2.63575	2.67496	49.5298	1.9538e-12	4.19531e-11	9.35705e-12	down-regulated
LOC_Os07g08170	3.71286	6.51652	4.70577	0.149328	0.400685	-2.78029	3.5622	49.5103	1.9733e-12	4.23245e-11	9.43989e-12	down-regulated
LOC_Os04g08410	1.73914	3.32957	2.49953	0.164282	0.212603	-2.34421	2.46978	49.4702	2.01406e-12	4.31022e-11	9.61335e-12	down-regulated
LOC_Os04g40050	1.3112	2.29247	1.79199	0.074741	0.114841	-2.84337	2.26987	49.3704	2.11918e-12	4.52509e-11	1.00926e-11	down-regulated
LOC_Os12g26030	0.927348	2.97119	2.09788	0.04193	0.090002	-3.49908	2.9512	49.3293	2.16404e-12	4.61573e-11	1.02948e-11	down-regulated
LOC_Os03g36630	5.31308	7.29675	4.06793	0.180171	0.284655	-3.15604	1.7644	49.3054	2.19055e-12	4.6642e-11	1.04029e-11	down-regulated
LOC_Os07g19130	11.0368	13.412	8.25281	0.421863	0.667644	-2.93538	2.34094	49.2819	2.21697e-12	4.71291e-11	1.05115e-11	down-regulated
LOC_Os12g15420	4.50501	8.23685	6.0401	0.472729	0.573895	-2.19171	4.18947	49.228	2.27873e-12	4.83883e-11	1.07923e-11	down-regulated
LOC_Os02g48600	0.70883	1.09542	0.422123	0	0	-9.30754	-0.76604	49.1637	2.35467e-12	4.97254e-11	1.10906e-11	down-regulated
LOC_Os07g40250	0.721331	0.334899	0.385212	0	0	-9.58278	-0.32449	49.1487	2.37279e-12	4.99981e-11	1.11514e-11	down-regulated
LOC_Os12g29550	11.7977	17.0381	13.1155	1.14854	0.991875	-2.33325	4.84284	48.9813	2.58415e-12	5.4095e-11	1.20651e-11	down-regulated
LOC_Os04g47520	1.15792	1.75631	1.81109	0.0482053	0.0401997	-3.78571	2.01801	48.8393	2.77811e-12	5.77143e-11	1.28724e-11	down-regulated
LOC_Os06g48760	4.60037	8.60977	5.21078	0.305361	0.585887	-2.3902	3.88166	48.782	2.86053e-12	5.9298e-11	1.32256e-11	down-regulated
LOC_Os03g02070	6.66669	19.1712	7.57633	0.334361	0.268988	-3.75006	3.21997	48.6876	3.00153e-12	6.21538e-11	1.38625e-11	down-regulated
LOC_Os06g50880	2.28161	3.8466	4.26614	0.251728	0.151946	-2.70517	2.60256	48.4589	3.37288e-12	6.93938e-11	1.54773e-11	down-regulated
LOC_Os01g73410	2.26255	3.70705	3.10254	0.152076	0.307812	-2.33775	3.42929	48.4525	3.38384e-12	6.95445e-11	1.55109e-11	down-regulated
LOC_Os02g49820	25.8064	42.0536	33.0425	1.47941	3.47651	-2.39203	5.98598	48.445	3.3968e-12	6.97362e-11	1.55537e-11	down-regulated
LOC_Os08g41530	0.149437	0.190698	0.202529	0	0	-8.832	-0.445188	48.3578	3.55135e-12	7.26756e-11	1.62093e-11	down-regulated
LOC_Os03g01710	0.26801	0.408002	0.304224	0	0	-10.2182	0.964875	48.2554	3.74165e-12	7.62445e-11	1.70053e-11	down-regulated
LOC_Os07g01930	16.0263	18.7449	14.2238	1.37148	1.71572	-2.04172	3.91169	47.896	4.49434e-12	8.98633e-11	2.00428e-11	down-regulated
LOC_Os10g08879	5.38273	6.66297	7.60038	0.559554	0.492684	-2.2595	3.30875	47.8898	4.50861e-12	9.00549e-11	2.00855e-11	down-regulated
LOC_Os03g21980	3.3837	6.8209	5.50903	0.242618	0.445114	-2.53146	3.08302	47.8813	4.5281e-12	9.03499e-11	2.01513e-11	down-regulated
LOC_Os04g53200	5.29367	9.72516	7.79596	0.461851	0.698242	-2.32013	3.63379	47.8645	4.56716e-12	9.10347e-11	2.0304e-11	down-regulated
LOC_Os12g02200	2.1316	6.25366	5.23839	0.173288	0.110786	-3.54633	3.89676	47.8392	4.62644e-12	9.2011e-11	2.05218e-11	down-regulated
LOC_Os10g04730	13.4601	16.774	17.1364	0.621534	1.57622	-2.48882	5.00273	47.7921	4.73893e-12	9.3873e-11	2.09371e-11	down-regulated
LOC_Os05g43540	11.1342	17.2618	11.3382	1.11271	1.2784	-2.09299	4.31154	47.7893	4.7457e-12	9.39099e-11	2.09453e-11	down-regulated
LOC_Os03g13540	7.18563	13.5463	9.19854	0.905576	0.975028	-2.01509	4.23105	47.7604	4.81619e-12	9.52066e-11	2.12345e-11	down-regulated
LOC_Os09g32680	19.981	32.1553	25.5958	1.54329	2.91809	-2.16217	5.01824	47.6803	5.01705e-12	9.88715e-11	2.20519e-11	down-regulated
LOC_Os06g39906	147.947	273.776	213.251	12.704	23.1445	-2.18307	7.88361	47.6776	5.02387e-12	9.89043e-11	2.20592e-11	down-regulated
LOC_Os04g22390	3.74733	5.91834	4.26094	0.169016	0.344934	-2.78724	2.62512	47.5981	5.23195e-12	1.02684e-10	2.29023e-11	down-regulated
LOC_Os01g34870	1.02587	1.27311	0.854345	0	0.024177	-4.63957	0.795756	47.5472	5.36947e-12	1.05168e-10	2.34563e-11	down-regulated
LOC_Os11g06290	2.08226	6.19186	3.13611	0.159282	0.194368	-2.99707	2.90666	47.5299	5.41717e-12	1.05778e-10	2.35924e-11	down-regulated
LOC_Os03g15650	1.62364	3.54753	2.31264	0.105787	0.152033	-2.85214	3.35266	47.5014	5.49649e-12	1.07218e-10	2.39135e-11	down-regulated
LOC_Os07g43170	10.1481	16.1463	9.56863	0.626263	1.17442	-2.35263	4.89672	47.4173	5.7375e-12	1.1124e-10	2.48106e-11	down-regulated
LOC_Os09g26160	0.908	1.45195	1.16275	0.0225784	0.0715628	-3.20782	2.43211	47.3041	6.07848e-12	1.16788e-10	2.6048e-11	down-regulated
LOC_Os05g33620	45.3771	67.9817	58.438	3.14074	6.07669	-2.26855	6.74633	47.2934	6.11191e-12	1.17179e-10	2.61351e-11	down-regulated
LOC_Os06g02570	4.23619	6.03749	5.42232	0.398398	0.552231	-2.08596	3.07226	47.1739	6.49589e-12	1.23939e-10	2.76429e-11	down-regulated
LOC_Os06g21560	5.2659	12.8529	7.64004	0.077345	0.41732	-3.69984	4.33752	47.1383	6.61504e-12	1.25962e-10	2.8094e-11	down-regulated
LOC_Os05g34480	2.30738	5.15361	2.75535	0.0545986	0.20307	-3.23427	2.5641	46.8739	7.57025e-12	1.43155e-10	3.19288e-11	down-regulated
LOC_Os01g70020	7.51308	14.8332	9.16819	0.618388	0.988758	-2.31633	4.57523	46.8558	7.64066e-12	1.44061e-10	3.21307e-11	down-regulated
LOC_Os07g01920	7.65307	14.6004	12.7368	0.81803	1.08583	-2.22709	4.60888	46.8445	7.68473e-12	1.44749e-10	3.22843e-11	down-regulated
LOC_Os03g06070	10.8654	16.8954	14.2638	0.903391	1.61475	-2.10273	4.67995	46.8304	7.74014e-12	1.4565e-10	3.24852e-11	down-regulated
LOC_Os02g05500	6.10797	9.81719	5.48889	0.447988	0.711944	-2.23596	3.55087	46.8283	7.74866e-12	1.45667e-10	3.24891e-11	down-regulated
LOC_Os03g61730	7.36922	14.3999	9.84154	0.582405	1.04317	-2.30808	4.8878	46.813	7.8095e-12	1.46667e-10	3.27121e-11	down-regulated
LOC_Os04g40740	2.99225	5.35812	3.57929	0.131465	0.33568	-2.70054	3.62822	46.751	8.06033e-12	1.50934e-10	3.36638e-11	down-regulated
LOC_Os10g32680	10.7708	16.7835	12.136	0.746234	1.5201	-2.16928	4.10224	46.7025	8.26224e-12	1.54414e-10	3.44398e-11	down-regulated
LOC_Os06g45690	0.08625	0.262843	0.228498	0	0	-9.22852	-0.36199	46.5484	8.93817e-12	1.65754e-10	3.69691e-11	down-regulated
LOC_Os11g42930	2.68609	5.6795	3.87414	0.038715	0.21481	-3.56175	1.70908	46.4192	9.54734e-12	1.76709e-10	3.94124e-11	down-regulated
LOC_Os01g20110	24.5238	61.5631	51.0103	2.02533	3.49751	-2.65207	6.32345	46.3632	9.82458e-12	1.81315e-10	4.04398e-11	down-regulated
LOC_Os01g56140	3.54473	6.45752	5.03024	0.308241	0.28828	-2.67872	4.45814	46.3428	9.92734e-12	1.82698e-10	4.07483e-11	down-regulated
LOC_Os01g50120	1.53549	3.16667	2.04555	0.158163	0.224382	-2.15566	3.38669	46.2122	1.06114e-11	1.9434e-10	4.33449e-11	down-regulated
LOC_Os03g49140	2.8065	5.09689	3.57701	0.089299	0.148941	-3.60689	2.38895	46.1792	1.07916e-11	1.97263e-10	4.39969e-11	down-regulated
LOC_Os06g47330	2.90458	3.91309	3.38405	0.189357	0.299611	-2.42372	3.14386	46.1537	1.0933e-11	1.99658e-10	4.4531e-11	down-regulated
LOC_Os02g02470	6.17525	8.33196	7.10849	0.257206	0.722455	-2.51127	4.1573	46.0804	1.13499e-11	2.06289e-10	4.60098e-11	down-regulated
LOC_Os12g27440	7.92847	10.8358	8.91358	0.62297	1.00937	-2.12503	3.26885	45.9304	1.22529e-11	2.2186e-10	4.94828e-11	down-regulated
LOC_Os02g51100	18.258	32.3196	23.8842	1.25606	2.53333	-2.33198	5.29861	45.908	1.23941e-11	2.24204e-10	5.00057e-11	down-regulated
LOC_Os02g06480	1.90506	2.6388	2.33063	0.112909	0.189127	-2.54083	2.86228	45.8694	1.26406e-11	2.28447e-10	5.0952e-11	down-regulated
LOC_Os04g37750	0.287328	0.779325	0.30406	0	0	-8.99536	-0.145486	45.7406	1.34998e-11	2.41923e-10	5.39576e-11	down-regulated
LOC_Os03g62400	0.332755	0.799049	0.629538	0.018901	0	-4.63925	0.189634	45.7132	1.36898e-11	2.451e-10	5.46662e-11	down-regulated
LOC_Os05g01490	6.8298	10.0365	6.67724	0.328916	0.741149	-2.48612	2.80396	45.6784	1.3935e-11	2.48101e-10	5.53354e-11	down-regulated
LOC_Os01g22870	33.3614	39.9141	29.2903	2.37175	3.0623	-2.29322	5.02564	45.6597	1.40685e-11	2.50245e-10	5.58136e-11	down-regulated
LOC_Os05g05160	7.17367	10.9963	7.70931	0.374196	0.822757	-2.47947	4.88877	45.6327	1.42643e-11	2.53022e-10	5.64331e-11	down-regulated
LOC_Os04g10240	77.8	64.5847	46.7559	5.65024	4.94973	-2.23408	5.84393	45.5728	1.47072e-11	2.60638e-10	5.81316e-11	down-regulated
LOC_Os08g04110	3.51087	4.42818	3.86728	0.296576	0.29931	-2.34306	2.45951	45.5299	1.50325e-11	2.66158e-10	5.93627e-11	down-regulated
LOC_Os12g17410	0.194619	0.435579	0.457698	0	0	-9.27806	-0.144056	45.4694	1.55042e-11	2.73992e-10	6.11101e-11	down-regulated
LOC_Os05g44350	6.63215	11.4595	9.30209	0.545193	0.929887	-2.24498	3.35515	45.3857	1.6181e-11	2.84652e-10	6.34876e-11	down-regulated
LOC_Os08g42730	28.3326	35.4859	30.6184	1.87423	3.7125	-2.13739	5.38507	45.302	1.68878e-11	2.94652e-10	6.57181e-11	down-regulated
LOC_Os04g07890	0.814496	1.47744	1.19094	0.021198	0	-5.13128	0.854072	45.291	1.69825e-11	2.96035e-10	6.60265e-11	down-regulated
LOC_Os06g23160	7.35493	11.8736	8.3758	0.443337	1.03356	-2.26083	4.13684	45.266	1.72012e-11	2.99576e-10	6.68162e-11	down-regulated
LOC_Os11g05570	8.48946	10.1427	8.22983	0.655171	1.0659	-2.01711	3.387	45.2346	1.74792e-11	3.03865e-10	6.77728e-11	down-regulated
LOC_Os02g07420	15.1483	20.1762	15.9938	1.47567	1.70325	-2.05527	3.74181	45.1918	1.78652e-11	3.10294e-10	6.92068e-11	down-regulated
LOC_Os03g17590	2.76353	4.1777	2.47124	0.244686	0.193654	-2.46442	2.58205	45.0512	1.91947e-11	3.30988e-10	7.38222e-11	down-regulated
LOC_Os05g23860	11.2349	20.2679	14.8465	0.582141	1.46675	-2.53519	4.92701	44.9414	2.03018e-11	3.482e-10	7.76611e-11	down-regulated
LOC_Os04g53998	0.741765	1.43634	1.70602	0.049081	0.085523	-2.85681	2.17526	44.9334	2.03849e-11	3.49313e-10	7.79093e-11	down-regulated
LOC_Os01g51250	14.4947	26.8776	15.084	0.959699	1.84171	-2.36041	5.13935	44.9016	2.07189e-11	3.53456e-10	7.88335e-11	down-regulated
LOC_Os11g06230	0.1695	0.462405	0.358103	0	0	-9.02917	-0.432565	44.8855	2.08903e-11	3.55432e-10	7.92741e-11	down-regulated
LOC_Os05g51710	4.69466	9.65923	5.53993	0.406054	0.503431	-2.45976	3.25869	44.8754	2.09982e-11	3.5695e-10	7.96128e-11	down-regulated
LOC_Os01g55290	6.41105	9.52875	7.77142	0.318585	0.79481	-2.45562	4.83261	44.7738	2.21167e-11	3.74636e-10	8.35574e-11	down-regulated
LOC_Os11g21990	38.0365	64.2525	46.0213	2.78133	5.32521	-2.23308	6.66503	44.7611	2.22601e-11	3.76733e-10	8.4025e-11	down-regulated
LOC_Os01g56550	12.6255	20.6215	16.534	1.17394	1.89046	-2.05862	4.30643	44.7479	2.2411e-11	3.78951e-10	8.45197e-11	down-regulated
LOC_Os06g36770	6.83919	9.78982	7.22453	0.392328	0.778029	-2.39261	4.68058	44.7037	2.29221e-11	3.8719e-10	8.63574e-11	down-regulated
LOC_Os02g48380	1.91551	4.14998	2.94009	0.106399	0.23323	-2.74439	3.70772	44.6156	2.39779e-11	4.0373e-10	9.00464e-11	down-regulated
LOC_Os11g01880	5.22739	11.6697	7.74388	0.082279	0.445928	-3.56186	3.58898	44.5276	2.50799e-11	4.1964e-10	9.35949e-11	down-regulated
LOC_Os10g39780	11.9521	17.0371	9.96262	0.680951	1.0524	-2.52856	5.05172	44.449	2.6107e-11	4.34928e-10	9.70047e-11	down-regulated
LOC_Os07g26490	5.29778	9.05627	7.05494	0.522233	0.805144	-2.04219	4.05293	44.4263	2.6411e-11	4.39611e-10	9.80491e-11	down-regulated
LOC_Os03g05740	6.24783	8.96163	7.71114	0.262519	0.64369	-2.7005	3.15018	44.3928	2.6867e-11	4.46254e-10	9.95306e-11	down-regulated
LOC_Os09g20330	15.2025	19.0384	15.1946	0.255892	0.221526	-4.70054	3.92289	44.3919	2.68799e-11	4.46254e-10	9.95306e-11	down-regulated
LOC_Os12g42180	80.927	91.6583	68.543	5.00758	6.31678	-2.47246	6.22443	44.3627	2.72841e-11	4.52181e-10	1.00853e-10	down-regulated
LOC_Os06g24730	23.6287	45.5483	18.6629	1.15615	2.23718	-2.72095	6.68941	44.3185	2.79073e-11	4.61312e-10	1.02889e-10	down-regulated
LOC_Os09g09930	10.7242	11.6549	9.24541	0.923997	0.815622	-2.23725	3.75815	44.2663	2.86615e-11	4.72963e-10	1.05488e-10	down-regulated
LOC_Os09g15835	3.00374	5.87431	3.95187	0.097327	0.312282	-2.98162	2.72306	44.2617	2.87287e-11	4.73665e-10	1.05644e-10	down-regulated
LOC_Os07g39630	30.411	42.3338	35.6389	1.48313	3.89478	-2.38941	6.41203	44.2011	2.96318e-11	4.86881e-10	1.08592e-10	down-regulated
LOC_Os07g45300	2.0283	2.8725	2.08278	0.132701	0.128572	-2.76585	1.18469	44.1558	3.03252e-11	4.97847e-10	1.11038e-10	down-regulated
LOC_Os03g09080	1.63059	2.84109	1.92069	0.1302	0.157605	-2.49983	2.11712	44.0562	3.19083e-11	5.20716e-10	1.16138e-10	down-regulated
LOC_Os07g03880	7.4468	14.9241	12.0525	0.766972	1.29436	-2.08913	4.23077	43.9936	3.29449e-11	5.36752e-10	1.19715e-10	down-regulated
LOC_Os04g55030	3.90039	7.89751	5.66299	0.23864	0.563099	-2.46788	3.82791	43.9015	3.45327e-11	5.60682e-10	1.25052e-10	down-regulated
LOC_Os05g23260	33.0172	39.1357	28.657	1.6526	3.52994	-2.34454	5.15583	43.8375	3.56807e-11	5.76392e-10	1.28556e-10	down-regulated
LOC_Os12g18110	44.6051	65.1955	42.1738	2.00005	4.57222	-2.58136	6.64119	43.811	3.61664e-11	5.82765e-10	1.29978e-10	down-regulated
LOC_Os02g57330	0.986241	1.39469	1.13613	0.0474271	0.045622	-3.27346	0.739569	43.7957	3.64496e-11	5.86835e-10	1.30885e-10	down-regulated
LOC_Os05g03960	37.3956	58.8435	45.3941	0.649329	0.447032	-5.00289	3.70942	43.7828	3.66912e-11	5.9023e-10	1.31643e-10	down-regulated
LOC_Os05g05020	106.35	88.2173	89.0139	5.9374	6.71671	-2.56444	5.32582	43.7719	3.68963e-11	5.93031e-10	1.32267e-10	down-regulated
LOC_Os07g04550	4.84272	6.4342	4.57656	0.305825	0.491813	-2.36074	3.71909	43.7644	3.70389e-11	5.94825e-10	1.32668e-10	down-regulated
LOC_Os08g24420	2.26736	6.01377	4.05258	0.153442	0.198135	-3.13736	4.18104	43.733	3.76369e-11	6.0153e-10	1.34163e-10	down-regulated
LOC_Os09g37860	2.54981	6.5065	4.8577	0.207325	0.31885	-2.73479	4.06688	43.6847	3.85782e-11	6.144e-10	1.37033e-10	down-regulated
LOC_Os01g29469	16.8925	18.1783	14.7318	1.13993	0.600185	-2.89253	4.00444	43.6782	3.87063e-11	6.15929e-10	1.37374e-10	down-regulated
LOC_Os04g45180	9.69714	13.3373	9.66979	0.464473	0.948516	-2.57792	3.66761	43.6554	3.91603e-11	6.22636e-10	1.3887e-10	down-regulated
LOC_Os10g04720	5.56519	8.18061	7.84889	0.54843	0.600519	-2.27191	3.81234	43.6531	3.92052e-11	6.22833e-10	1.38914e-10	down-regulated
LOC_Os02g42134	1.04998	1.92428	1.2484	0.073896	0.079103	-2.80832	2.51694	43.6498	3.92714e-11	6.23369e-10	1.39034e-10	down-regulated
LOC_Os03g51220	2.20529	5.5954	3.12944	0.176695	0.235442	-2.72836	3.75137	43.6208	3.98572e-11	6.311e-10	1.40758e-10	down-regulated
LOC_Os02g40810	6.13674	10.255	7.60601	0.478575	0.939275	-2.11354	3.8604	43.5304	4.17418e-11	6.56602e-10	1.46446e-10	down-regulated
LOC_Os02g06570	1.33875	3.90563	2.07783	0.099118	0.13703	-2.95035	2.86257	43.4416	4.36801e-11	6.83727e-10	1.52496e-10	down-regulated
LOC_Os06g48700	4.2909	5.9879	4.42386	0.233782	0.476591	-2.41281	3.38174	43.4382	4.37559e-11	6.84356e-10	1.52636e-10	down-regulated
LOC_Os03g29740	47.0534	50.1981	49.0537	3.37937	5.05147	-2.17771	4.34689	43.4324	4.3886e-11	6.8583e-10	1.52965e-10	down-regulated
LOC_Os11g28980	2.48379	5.17809	3.78479	0.100325	0.265543	-2.98009	3.14227	43.372	4.5261e-11	7.06167e-10	1.57501e-10	down-regulated
LOC_Os09g34310	4.86691	5.63307	4.88443	0.432882	0.390863	-2.2322	2.28992	43.3604	4.55311e-11	7.09804e-10	1.58312e-10	down-regulated
LOC_Os12g16350	6.40438	11.5543	7.92173	0.575043	0.975936	-2.0903	5.91775	43.3442	4.59085e-11	7.15106e-10	1.59494e-10	down-regulated
LOC_Os06g50120	0.793576	0.930073	0.96758	0.030049	0.024975	-3.66027	0.747116	43.3255	4.63496e-11	7.20806e-10	1.60766e-10	down-regulated
LOC_Os05g30860	3.69215	5.48649	3.74636	0.3066	0.459319	-2.1107	3.2273	43.3095	4.67321e-11	7.26146e-10	1.61957e-10	down-regulated
LOC_Os12g26044	17.5641	20.547	12.4988	0.616021	1.39527	-2.70276	4.36719	43.2873	4.72643e-11	7.32654e-10	1.63408e-10	down-regulated
LOC_Os08g20544	10.8787	23.0256	15.9335	0.971118	1.75272	-2.21671	4.75549	43.2655	4.77924e-11	7.40242e-10	1.65101e-10	down-regulated
LOC_Os07g48850	0.292938	0.489933	0.297286	0	0.011313	-4.29487	0.877808	43.2253	4.87851e-11	7.54399e-10	1.68258e-10	down-regulated
LOC_Os01g73940	1367.15	1909.3	1303.96	103.497	153.669	-2.20527	9.20227	43.1888	4.97039e-11	7.67987e-10	1.71289e-10	down-regulated
LOC_Os04g55080	6.97505	12.1552	9.32396	0.797926	1.00858	-2.00734	4.5262	43.1769	5.00078e-11	7.7144e-10	1.72059e-10	down-regulated
LOC_Os06g50110	3.16265	6.49669	4.68535	0.324196	0.443386	-2.2448	2.83625	43.1737	5.00884e-11	7.72061e-10	1.72198e-10	down-regulated
LOC_Os08g05670	0.658801	1.56749	1.06942	0.01786	0.014894	-4.34203	1.6411	43.0667	5.29039e-11	8.10898e-10	1.80859e-10	down-regulated
LOC_Os01g49310	2.00886	4.82057	3.33198	0.024777	0.13353	-3.9814	3.94313	42.9674	5.56604e-11	8.47738e-10	1.89076e-10	down-regulated
LOC_Os10g31770	2.95547	5.85587	3.39724	0.225246	0.304311	-2.545	3.79434	42.9673	5.56611e-11	8.47738e-10	1.89076e-10	down-regulated
LOC_Os11g02520	6.01153	12.3779	5.04209	0.128611	0.265083	-3.88934	2.60217	42.9465	5.62589e-11	8.55483e-10	1.90804e-10	down-regulated
LOC_Os01g14020	4.94992	7.50188	4.31284	0.342739	0.510758	-2.32989	2.53537	42.8884	5.79524e-11	8.7984e-10	1.96236e-10	down-regulated
LOC_Os10g33290	1.92253	4.56098	3.02535	0.109653	0.275428	-2.63878	3.85571	42.8823	5.8134e-11	8.81898e-10	1.96695e-10	down-regulated
LOC_Os08g06230	6.85402	11.1438	9.6137	0.601416	1.06824	-2.08667	4.16731	42.8539	5.89833e-11	8.92664e-10	1.99096e-10	down-regulated
LOC_Os03g08630	17.623	20.4329	16.7104	0.911282	1.66091	-2.47382	4.7238	42.7289	6.28755e-11	9.44857e-10	2.10737e-10	down-regulated
LOC_Os01g50050	11.8903	20.9505	13.5676	1.01531	1.4669	-2.2516	4.913	42.7266	6.29517e-11	9.45261e-10	2.10827e-10	down-regulated
LOC_Os12g42610	1.29449	3.08323	2.79684	0.037515	0.143914	-3.28707	1.73005	42.716	6.32939e-11	9.49656e-10	2.11808e-10	down-regulated
LOC_Os07g43980	7.06168	12.205	10.7853	0.537016	1.17844	-2.16553	3.93945	42.6504	6.54519e-11	9.79734e-10	2.18516e-10	down-regulated
LOC_Os02g55260	1.67997	2.98907	2.26097	0.202882	0.158634	-2.25426	2.25397	42.6392	6.58264e-11	9.83805e-10	2.19424e-10	down-regulated
LOC_Os01g07920	2.0694	2.82173	1.6775	0.101953	0.113206	-2.92112	1.77546	42.6182	6.65388e-11	9.91361e-10	2.21109e-10	down-regulated
LOC_Os07g25710	9.45002	15.9523	11.6461	0.744408	1.50529	-2.07295	4.83613	42.5951	6.73279e-11	1.00078e-09	2.23211e-10	down-regulated
LOC_Os01g43230	6.91887	23.2675	14.9521	0.505323	0.466173	-3.52081	4.04907	42.578	6.79202e-11	1.00803e-09	2.24826e-10	down-regulated
LOC_Os11g03200	1.97542	5.22668	2.88338	0.101065	0.224658	-2.91249	2.30231	42.5367	6.93676e-11	1.02792e-09	2.29262e-10	down-regulated
LOC_Os07g39840	4.65375	8.77891	6.90097	0.096218	0.4868	-3.13371	3.52418	42.5171	7.0068e-11	1.03749e-09	2.31399e-10	down-regulated
LOC_Os06g44380	0.959424	2.68471	1.82869	0.06041	0.129493	-2.82946	2.9508	42.4623	7.20564e-11	1.06447e-09	2.37415e-10	down-regulated
LOC_Os01g42800	5.16368	8.25887	7.06752	0.542134	0.743156	-2.03129	3.54902	42.4581	7.2213e-11	1.06596e-09	2.37748e-10	down-regulated
LOC_Os08g10030	3.15909	7.07436	5.07841	0.407805	0.48218	-2.11207	3.44781	42.4236	7.34968e-11	1.08241e-09	2.41417e-10	down-regulated
LOC_Os11g14420	9.0526	14.024	10.6033	0.609991	1.3939	-2.11526	4.72403	42.3873	7.48749e-11	1.10186e-09	2.45755e-10	down-regulated
LOC_Os05g07030	11.7254	21.8003	15.4428	0.717449	1.77908	-2.32901	5.35155	42.3845	7.49822e-11	1.10259e-09	2.45918e-10	down-regulated
LOC_Os07g47270	3.01167	4.95751	3.23673	0.167876	0.389093	-2.35431	2.88539	42.3519	7.62436e-11	1.11943e-09	2.49672e-10	down-regulated
LOC_Os01g45439	3.83148	5.84788	3.8561	0.41078	0.455891	-2.0007	3.18341	42.3017	7.82257e-11	1.1459e-09	2.55576e-10	down-regulated
LOC_Os08g39970	3.32839	3.85675	2.86679	0.275198	0.333285	-2.10002	2.4926	42.2601	7.99082e-11	1.16876e-09	2.60675e-10	down-regulated
LOC_Os06g06900	1.15514	1.45827	1.23022	0.065368	0.031809	-3.27462	1.00381	42.2459	8.04876e-11	1.17505e-09	2.62078e-10	down-regulated
LOC_Os05g34230	1.90061	3.72398	2.96903	0.100741	0.242908	-2.66102	2.74804	42.2433	8.05947e-11	1.17521e-09	2.62114e-10	down-regulated
LOC_Os10g05940	2.4979	3.51238	3.38353	0.05996	0.100341	-3.88807	0.752104	42.1734	8.35275e-11	1.21428e-09	2.70829e-10	down-regulated
LOC_Os04g35520	13.1535	14.3564	16.0575	1.21039	1.54941	-2.03658	4.30189	42.0976	8.68315e-11	1.25755e-09	2.80479e-10	down-regulated
LOC_Os07g10150	11.7098	20.1612	14.128	0.776313	1.53064	-2.35574	5.72382	41.9785	9.22813e-11	1.33346e-09	2.97409e-10	down-regulated
LOC_Os12g04990	6.50428	13.6353	9.1318	0.352058	0.892765	-2.57079	4.90625	41.9497	9.36517e-11	1.35224e-09	3.01598e-10	down-regulated
LOC_Os09g15820	25.8831	52.5013	28.8314	1.32351	3.43964	-2.52135	5.65502	41.9396	9.41361e-11	1.35719e-09	3.02702e-10	down-regulated
LOC_Os04g55500	0.296743	0.369783	0.160456	0	0	-9.03797	-0.431519	41.9147	9.53439e-11	1.37254e-09	3.06125e-10	down-regulated
LOC_Os04g31390	1.59949	3.00154	2.25749	0.121863	0.248933	-2.23524	2.9757	41.8916	9.64782e-11	1.38678e-09	3.09303e-10	down-regulated
LOC_Os12g33150	500.274	792.139	324.527	9.40894	19.8905	-3.82958	6.86858	41.8801	9.70465e-11	1.39286e-09	3.10659e-10	down-regulated
LOC_Os09g08660	10.7978	18.8771	12.842	0.690268	1.6006	-2.24944	4.60331	41.8489	9.86071e-11	1.41209e-09	3.14947e-10	down-regulated
LOC_Os03g18210	0.819456	1.79546	0.990297	0.048622	0.081096	-2.76025	1.53713	41.7943	1.014e-10	1.44884e-09	3.23143e-10	down-regulated
LOC_Os07g46060	0.290377	0.183967	0.189329	0	0	-9.25699	0.115262	41.7002	1.06399e-10	1.51237e-09	3.37314e-10	down-regulated
LOC_Os01g59500	3.92291	7.39098	4.41223	0.397211	0.534971	-2.09543	3.28243	41.6256	1.10534e-10	1.5642e-09	3.48874e-10	down-regulated
LOC_Os04g41910	4.6849	6.60023	5.5452	0.292747	0.638042	-2.21706	3.72949	41.6209	1.10805e-10	1.56572e-09	3.49212e-10	down-regulated
LOC_Os02g39540	1.31198	2.44818	1.76011	0.0506364	0.168593	-2.65525	2.85869	41.5837	1.12932e-10	1.59343e-09	3.55392e-10	down-regulated
LOC_Os05g05320	4.48057	9.00205	7.17367	0.216321	0.607375	-2.6676	3.93739	41.5489	1.1496e-10	1.61847e-09	3.60977e-10	down-regulated
LOC_Os07g47201	11.1328	20.5094	15.5984	1.19645	1.6909	-2.06267	4.52359	41.4923	1.18335e-10	1.66355e-09	3.71031e-10	down-regulated
LOC_Os11g04860	3.88642	6.64699	5.88558	0.361902	0.332429	-2.5859	2.93702	41.397	1.24245e-10	1.74279e-09	3.88706e-10	down-regulated
LOC_Os03g60130	24.2999	33.8175	23.986	1.76435	3.5056	-2.01305	5.45268	41.3917	1.24586e-10	1.74625e-09	3.89477e-10	down-regulated
LOC_Os11g10760	0.558699	1.59301	1.27687	0	0.027288	-4.91049	2.26862	41.3882	1.24811e-10	1.7469e-09	3.89622e-10	down-regulated
LOC_Os04g50204	0.370033	1.3625	0.962196	0.027077	0.011588	-4.09671	1.17018	41.3804	1.25307e-10	1.75001e-09	3.90315e-10	down-regulated
LOC_Os10g35390	13.3018	17.3825	14.7107	1.20933	1.55579	-2.08602	4.32812	41.3718	1.25861e-10	1.75519e-09	3.9147e-10	down-regulated
LOC_Os07g27300	2.88352	5.3209	4.2141	0.211767	0.389958	-2.38613	3.39406	41.3344	1.28291e-10	1.78648e-09	3.9845e-10	down-regulated
LOC_Os02g26550	0.600507	1.05204	0.791685	0.041546	0.023297	-3.26861	2.03904	41.3185	1.29341e-10	1.79849e-09	4.01129e-10	down-regulated
LOC_Os09g38268	0.470849	0.686066	0.390659	0	0	-9.06222	0.377235	41.2546	1.3364e-10	1.8495e-09	4.12505e-10	down-regulated
LOC_Os06g04880	1.72379	3.34807	2.29785	0.16021	0.144836	-2.60176	3.45939	41.2364	1.34886e-10	1.86209e-09	4.15313e-10	down-regulated
LOC_Os05g26820	0.659869	2.24727	1.59359	0.023856	0.048734	-3.92069	2.01686	41.2203	1.36003e-10	1.87616e-09	4.18451e-10	down-regulated
LOC_Os01g70940	1.39213	2.08778	2.13519	0.159922	0.156665	-2.18726	2.69868	41.2147	1.36394e-10	1.87884e-09	4.19049e-10	down-regulated
LOC_Os11g07940	0.498981	0.736158	0.59621	0	0.017183	-4.65238	0.357122	41.2027	1.3723e-10	1.88753e-09	4.20987e-10	down-regulated
LOC_Os04g46920	3.122	4.81646	4.16515	0.334818	0.413407	-2.04101	2.5641	41.1304	1.42405e-10	1.95183e-09	4.35329e-10	down-regulated
LOC_Os03g12450	1.56663	3.34006	2.63914	0.213641	0.185797	-2.25911	3.54967	41.1203	1.43141e-10	1.96053e-09	4.37268e-10	down-regulated
LOC_Os06g03830	11.9541	10.6793	10.7074	0.924123	0.970943	-2.20005	4.14951	41.0951	1.44996e-10	1.98451e-09	4.42618e-10	down-regulated
LOC_Os11g29700	15.6852	12.3226	11.7416	0.86567	1.18473	-2.33708	3.55819	41.0803	1.46101e-10	1.99536e-09	4.45036e-10	down-regulated
LOC_Os06g14450	1.37913	2.99746	1.86403	0.0620969	0.128605	-3.00381	3.01665	41.0618	1.4749e-10	2.01124e-09	4.4858e-10	down-regulated
LOC_Os12g17310	1.18208	2.09624	1.99307	0.032419	0.129063	-3.0144	2.14334	41.06	1.4763e-10	2.01124e-09	4.4858e-10	down-regulated
LOC_Os01g13404	0.609188	1.08953	0.722358	0.0344487	0.0429018	-2.92697	0.985399	41.0144	1.5111e-10	2.05086e-09	4.57416e-10	down-regulated
LOC_Os03g02980	8.30737	16.3419	10.3936	0.762463	1.2462	-2.14783	4.9826	41.0142	1.51127e-10	2.05086e-09	4.57416e-10	down-regulated
LOC_Os05g32110	3.09703	6.89581	6.80487	0.34602	0.418855	-2.46719	3.98025	40.9849	1.53411e-10	2.07891e-09	4.63672e-10	down-regulated
LOC_Os06g33250	0.532184	1.12783	1.38876	0.033757	0.049114	-3.21372	0.923183	40.8621	1.63358e-10	2.20261e-09	4.91262e-10	down-regulated
LOC_Os03g10080	0.60371	0.914869	0.832651	0.0462446	0.0389127	-2.82876	1.40353	40.8346	1.65677e-10	2.22938e-09	4.97232e-10	down-regulated
LOC_Os08g04090	20.507	27.0553	22.9535	1.95199	2.42248	-2.05755	5.01335	40.8264	1.66369e-10	2.23712e-09	4.98959e-10	down-regulated
LOC_Os03g12000	21.0643	46.3054	31.3951	1.56106	3.46983	-2.32057	5.91406	40.8096	1.67805e-10	2.25169e-09	5.02208e-10	down-regulated
LOC_Os11g41540	0.295819	0.586103	0.678948	0.018215	0.003747	-4.21483	2.0212	40.7756	1.70747e-10	2.28957e-09	5.10656e-10	down-regulated
LOC_Os07g32420	6.72195	14.0146	9.07555	0.765808	0.977032	-2.11415	4.40581	40.7719	1.71076e-10	2.29165e-09	5.11121e-10	down-regulated
LOC_Os11g35030	0.138103	0.262933	0.202566	0	0	-8.55663	-0.733319	40.7044	1.77084e-10	2.36626e-09	5.27762e-10	down-regulated
LOC_Os02g54580	11.3054	14.5084	11.4971	0.814551	1.56641	-2.02435	4.45543	40.6815	1.79175e-10	2.3892e-09	5.32879e-10	down-regulated
LOC_Os03g11300	2.66196	3.36252	4.16179	0.237072	0.242673	-2.43383	2.58426	40.6107	1.85786e-10	2.46707e-09	5.50245e-10	down-regulated
LOC_Os11g34950	8.30125	10.5455	8.5615	0.23019	0.748939	-2.85256	3.92147	40.6075	1.86086e-10	2.46764e-09	5.50373e-10	down-regulated
LOC_Os01g03030	18.9423	20.3398	13.9392	0.727789	1.0902	-2.93052	4.45567	40.5255	1.94067e-10	2.56637e-09	5.72393e-10	down-regulated
LOC_Os04g15650	0.108131	0.161322	0.233896	0	0	-8.54853	-0.589418	40.5196	1.94649e-10	2.57052e-09	5.73318e-10	down-regulated
LOC_Os01g61620	0.468309	1.25851	0.773532	0.019853	0.049835	-3.05542	1.60607	40.5099	1.95619e-10	2.57977e-09	5.75382e-10	down-regulated
LOC_Os04g59060	4.01694	6.78077	4.38167	0.451509	0.139805	-2.71357	3.07445	40.491	1.97527e-10	2.59857e-09	5.79574e-10	down-regulated
LOC_Os08g33350	1.12394	1.28769	0.722984	0.050159	0	-3.99426	0.33545	40.4904	1.97586e-10	2.59857e-09	5.79574e-10	down-regulated
LOC_Os07g39800	0.330331	1.51815	1.03561	0.018288	0.030452	-3.85254	1.67388	40.4709	1.99571e-10	2.62108e-09	5.84595e-10	down-regulated
LOC_Os06g51380	0.241868	0.92864	0.38933	0	0	-8.82331	-0.541145	40.3994	2.07007e-10	2.71131e-09	6.0472e-10	down-regulated
LOC_Os01g22630	0.517492	0.960144	0.72465	0	0.039236	-3.77683	1.34401	40.3938	2.07597e-10	2.71719e-09	6.06031e-10	down-regulated
LOC_Os07g28790	4.44389	7.64412	6.82377	0.215675	0.527628	-2.70209	3.52087	40.3635	2.10842e-10	2.75482e-09	6.14424e-10	down-regulated
LOC_Os01g59890	0.910872	1.48667	1.2298	0.074708	0.082777	-2.55556	1.36357	40.3214	2.15439e-10	2.80998e-09	6.26726e-10	down-regulated
LOC_Os02g42406	10.2611	21.842	15.9964	0.894566	1.69624	-2.2396	5.01317	40.2748	2.20637e-10	2.86828e-09	6.39729e-10	down-regulated
LOC_Os03g21840	6.9999	7.74053	6.09876	0.585011	0.47414	-2.34935	2.95315	40.2149	2.2751e-10	2.93624e-09	6.54886e-10	down-regulated
LOC_Os03g42840	10.8299	18.5378	11.4333	0.892314	1.63839	-2.04191	4.33125	40.2145	2.27549e-10	2.93624e-09	6.54886e-10	down-regulated
LOC_Os02g24190	1.44917	2.87617	2.01376	0.114636	0.150856	-2.57316	2.97196	40.1978	2.29512e-10	2.95759e-09	6.5965e-10	down-regulated
LOC_Os04g33080	2.43922	5.73711	3.9993	0.086446	0.321243	-2.89655	3.52369	40.1947	2.29877e-10	2.9603e-09	6.60253e-10	down-regulated
LOC_Os11g20689	4.64146	8.3429	6.69861	0.436846	0.717677	-2.11641	3.12287	40.1916	2.3024e-10	2.96299e-09	6.60853e-10	down-regulated
LOC_Os08g41210	17.6603	13.5778	12.5534	0.811852	1.31346	-2.42924	3.65907	40.1388	2.36547e-10	3.02789e-09	6.7533e-10	down-regulated
LOC_Os10g21196	14.6493	26.1088	17.2411	0.475235	0.368788	-4.0408	1.91829	40.1253	2.38183e-10	3.04477e-09	6.79094e-10	down-regulated
LOC_Os01g57550	1.70592	3.81282	3.05881	0.188434	0.141571	-2.6928	2.72549	40.1069	2.40441e-10	3.06955e-09	6.8462e-10	down-regulated
LOC_Os01g64870	12.7638	24.4722	13.7728	0.665976	1.71061	-2.45669	5.65572	39.9712	2.57738e-10	3.2686e-09	7.29015e-10	down-regulated
LOC_Os11g02310	0.091985	0.259815	0.33077	0	0	-9.18985	-0.134088	39.9583	2.59443e-10	3.28805e-09	7.33354e-10	down-regulated
LOC_Os01g54080	0.226163	0.317627	0.268327	0.012267	0	-4.17629	0.384783	39.8476	2.74578e-10	3.45474e-09	7.70533e-10	down-regulated
LOC_Os05g31570	0.168677	0.239612	0.293662	0	0.007315	-4.19052	0.0935217	39.8369	2.7608e-10	3.47137e-09	7.7424e-10	down-regulated
LOC_Os08g06110	0.564111	0.517966	0.556275	0	0.0335371	-3.59969	1.03258	39.803	2.80918e-10	3.52526e-09	7.8626e-10	down-regulated
LOC_Os03g09180	7.74626	9.29781	8.62081	0.747469	0.861691	-2.04763	3.62977	39.7963	2.81878e-10	3.535e-09	7.88433e-10	down-regulated
LOC_Os08g37260	1.90639	2.82097	1.86234	0.143424	0.181441	-2.36192	2.29555	39.7891	2.82921e-10	3.54345e-09	7.90316e-10	down-regulated
LOC_Os11g02760	3.67144	5.67836	4.89162	0.371233	0.281833	-2.45609	1.50104	39.7803	2.84202e-10	3.55485e-09	7.92859e-10	down-regulated
LOC_Os01g19490	5.55214	6.83726	6.48372	0.458296	0.763229	-2.00263	3.61618	39.7153	2.93814e-10	3.67268e-09	8.19139e-10	down-regulated
LOC_Os10g05220	1.56182	2.61303	2.06435	0.128656	0.160204	-2.45134	1.75814	39.7092	2.9473e-10	3.67933e-09	8.20622e-10	down-regulated
LOC_Os10g27990	1.90868	3.80412	2.73558	0.231077	0.260618	-2.12687	2.96466	39.6259	3.07578e-10	3.83472e-09	8.55281e-10	down-regulated
LOC_Os02g47670	1.36263	4.00506	1.76769	0.102937	0.176361	-2.6723	3.26726	39.6083	3.10367e-10	3.86698e-09	8.62476e-10	down-regulated
LOC_Os06g35540	8.83053	12.5483	12.3163	0.655435	1.27974	-2.16723	4.29295	39.6007	3.11567e-10	3.87689e-09	8.64687e-10	down-regulated
LOC_Os06g47834	12.91	16.8619	13.4168	1.16112	1.52235	-2.04811	3.18743	39.5797	3.14939e-10	3.91125e-09	8.72349e-10	down-regulated
LOC_Os06g17970	1.97142	5.47587	3.19166	0.16706	0.257841	-2.6488	4.29934	39.5707	3.16389e-10	3.92417e-09	8.75231e-10	down-regulated
LOC_Os02g45120	8.08288	8.02412	7.79636	0.82719	0.674092	-2.05156	2.95785	39.5463	3.20371e-10	3.97098e-09	8.85672e-10	down-regulated
LOC_Os01g13200	10.2153	17.8707	19.3076	0.753808	1.71705	-2.29976	5.08486	39.4703	3.33079e-10	4.11786e-09	9.18431e-10	down-regulated
LOC_Os03g16874	32.8968	31.0053	28.7569	2.32733	3.21439	-2.12893	4.42739	39.4648	3.34035e-10	4.12444e-09	9.19899e-10	down-regulated
LOC_Os08g31110	0.736747	1.35263	1.11747	0.028331	0.037375	-3.53258	1.04267	39.4647	3.34042e-10	4.12444e-09	9.19899e-10	down-regulated
LOC_Os02g56190	6.56552	7.14659	5.51461	0.551233	0.540819	-2.19494	2.4112	39.4471	3.37064e-10	4.1564e-09	9.27028e-10	down-regulated
LOC_Os05g43560	2.8122	7.78761	4.91835	0.297638	0.440316	-2.39822	3.76855	39.4088	3.4374e-10	4.23328e-09	9.44175e-10	down-regulated
LOC_Os01g47470	0.108687	0.415103	0.572218	0	0	-9.30276	0.00512171	39.4018	3.44987e-10	4.23774e-09	9.4517e-10	down-regulated
LOC_Os03g43860	0.671156	1.18328	0.778486	0.038224	0	-3.90717	0.154659	39.3754	3.49669e-10	4.28702e-09	9.56161e-10	down-regulated
LOC_Os12g02490	1.37143	2.68942	1.49832	0.072634	0.1391	-2.71235	3.11454	39.3545	3.53442e-10	4.33051e-09	9.65861e-10	down-regulated
LOC_Os02g09340	2.82868	5.43714	3.25577	0.163894	0.284553	-2.69866	3.67291	39.3387	3.56303e-10	4.35722e-09	9.71817e-10	down-regulated
LOC_Os09g36480	7.80032	12.0609	9.18879	0.516273	1.18144	-2.13455	3.99997	39.3274	3.5837e-10	4.3797e-09	9.76831e-10	down-regulated
LOC_Os08g29710	1.34716	2.76534	1.91413	0.153419	0.109617	-2.53596	2.31876	39.3025	3.62968e-10	4.43025e-09	9.88105e-10	down-regulated
LOC_Os11g07270	0.225109	0.487056	0.304744	0.00821	0.010375	-3.50922	-0.00927583	39.1963	3.83257e-10	4.6418e-09	1.03529e-09	down-regulated
LOC_Os12g42960	1.08546	1.68128	1.50212	0.058308	0.130103	-2.49422	1.59133	39.1954	3.83448e-10	4.6418e-09	1.03529e-09	down-regulated
LOC_Os12g32250	6.30013	12.2737	7.48583	0.225822	0.657408	-2.90953	4.10586	39.1895	3.84604e-10	4.64993e-09	1.0371e-09	down-regulated
LOC_Os01g05430	0.336299	0.53371	0.478137	0	0	-8.74403	-0.180288	39.1801	3.86458e-10	4.6692e-09	1.0414e-09	down-regulated
LOC_Os07g18120	0.25122	0.498171	0.391853	0.008998	0.015057	-3.45435	1.00081	39.1779	3.86894e-10	4.6692e-09	1.0414e-09	down-regulated
LOC_Os09g29060	0.534518	1.07868	0.615744	0.02686	0	-4.44739	0.286414	39.1777	3.86929e-10	4.6692e-09	1.0414e-09	down-regulated
LOC_Os02g11840	9.15547	13.6158	8.93591	0.585598	0.969275	-2.39291	4.83509	39.1741	3.87642e-10	4.67487e-09	1.04266e-09	down-regulated
LOC_Os10g28640	2.91474	4.77116	3.75891	0.231905	0.406059	-2.19012	3.15705	39.1675	3.88969e-10	4.68793e-09	1.04558e-09	down-regulated
LOC_Os02g07750	5.08424	9.47887	7.37233	0.430179	0.6948	-2.31004	3.81879	39.1413	3.94221e-10	4.74135e-09	1.05749e-09	down-regulated
LOC_Os07g11290	10.5101	18.5855	12.7679	0.840349	1.4439	-2.22425	4.32051	39.1402	3.94443e-10	4.74135e-09	1.05749e-09	down-regulated
LOC_Os11g42040	1.24811	3.069	2.54039	0.116911	0.115116	-2.8981	2.9648	39.1047	4.01682e-10	4.81993e-09	1.07502e-09	down-regulated
LOC_Os08g07280	3.78984	7.34581	5.05415	0.234614	0.428875	-2.62882	3.27551	39.0533	4.1239e-10	4.94224e-09	1.1023e-09	down-regulated
LOC_Os06g12400	0.822132	3.32727	1.85275	0.036452	0.081065	-3.65629	3.11533	39.0419	4.14812e-10	4.96816e-09	1.10808e-09	down-regulated
LOC_Os12g37970	3.32442	3.11397	2.54467	0	0.0714731	-4.88133	2.287	39.0179	4.19937e-10	5.0264e-09	1.12107e-09	down-regulated
LOC_Os12g06640	3.19644	7.59936	4.97599	0.509504	0.425133	-2.0902	3.47516	38.9635	4.31809e-10	5.14601e-09	1.14775e-09	down-regulated
LOC_Os09g12660	31.238	40.2391	30.3818	0.511628	0.579851	-4.58926	6.73803	38.9418	4.36634e-10	5.19706e-09	1.15913e-09	down-regulated
LOC_Os10g35570	4.52659	7.5924	6.07064	0.285288	0.628664	-2.34209	3.47205	38.9264	4.40094e-10	5.23174e-09	1.16687e-09	down-regulated
LOC_Os08g07290	0.508065	1.25163	0.840153	0.0302698	0.0394439	-3.20316	2.76947	38.8992	4.46268e-10	5.30185e-09	1.1825e-09	down-regulated
LOC_Os09g30120	1.0788	1.936	1.19913	0.0913631	0.0613491	-2.81565	2.62784	38.7902	4.71884e-10	5.56481e-09	1.24115e-09	down-regulated
LOC_Os01g45840	2.85403	5.62103	4.37999	0.410637	0.356742	-2.08345	2.66038	38.6542	5.05941e-10	5.92273e-09	1.32098e-09	down-regulated
LOC_Os02g35210	0.137827	0.222931	0.135338	0	0	-8.44262	-0.251562	38.6271	5.13029e-10	5.99838e-09	1.33785e-09	down-regulated
LOC_Os04g51130	0.998003	3.64111	1.65594	0.073883	0.076626	-3.36445	1.84466	38.576	5.26623e-10	6.14234e-09	1.36996e-09	down-regulated
LOC_Os07g46300	1.02342	2.01078	1.37855	0.022359	0.116775	-2.98118	1.60374	38.5736	5.2728e-10	6.14252e-09	1.37e-09	down-regulated
LOC_Os02g42160	0.45144	0.536733	0.930813	0	0.01678	-4.45589	0.778782	38.5259	5.40311e-10	6.2905e-09	1.40301e-09	down-regulated
LOC_Os01g22980	12.8378	32.5938	17.5161	1.26629	1.73009	-2.40359	5.61311	38.5014	5.47156e-10	6.36247e-09	1.41906e-09	down-regulated
LOC_Os12g40490	2.56932	6.40081	4.09329	0.093128	0.346647	-2.89107	3.70266	38.494	5.49209e-10	6.38248e-09	1.42352e-09	down-regulated
LOC_Os02g39370	1.33593	3.46932	2.4093	0.145587	0.156479	-2.57188	2.10004	38.4207	5.70229e-10	6.59081e-09	1.46999e-09	down-regulated
LOC_Os11g32410	1.02866	1.6301	1.12526	0	0.061455	-3.72783	0.545165	38.4119	5.72807e-10	6.61661e-09	1.47574e-09	down-regulated
LOC_Os09g29790	0.307939	0.689824	0.466754	0	0.015821	-4.39206	0.417539	38.3513	5.909e-10	6.79287e-09	1.51506e-09	down-regulated
LOC_Os05g01610	0.251026	0.357553	0.537668	0.014948	0	-4.38349	-0.0664635	38.3489	5.91615e-10	6.79701e-09	1.51598e-09	down-regulated
LOC_Os04g52580	0.857431	1.72832	1.43042	0	0.074395	-3.57602	0.248048	38.2949	6.0822e-10	6.97525e-09	1.55573e-09	down-regulated
LOC_Os06g08720	29.2288	44.1311	24.067	1.13673	2.90525	-2.64053	6.00982	38.2595	6.19355e-10	7.09446e-09	1.58232e-09	down-regulated
LOC_Os01g69210	2.49379	3.9603	3.00227	0.114776	0.332671	-2.44152	3.57278	38.1951	6.40119e-10	7.31919e-09	1.63244e-09	down-regulated
LOC_Os04g53380	0.374887	0.926006	0.633651	0.029609	0.032265	-2.93519	2.66483	38.1911	6.41444e-10	7.32492e-09	1.63372e-09	down-regulated
LOC_Os07g41280	17.1163	26.9291	13.7365	1.40905	1.39326	-2.39818	4.4287	38.1373	6.59376e-10	7.49469e-09	1.67159e-09	down-regulated
LOC_Os01g42620	0.613948	1.55624	1.07814	0.0215917	0.0730652	-3.08862	1.97212	38.1315	6.61336e-10	7.51088e-09	1.6752e-09	down-regulated
LOC_Os10g42630	6.08879	10.3796	8.67523	0.516644	1.02968	-2.04631	3.53578	38.0731	6.81447e-10	7.7181e-09	1.72141e-09	down-regulated
LOC_Os12g06490	9.13859	12.5184	8.37065	0.532921	1.1638	-2.19571	4.24887	38.0281	6.9733e-10	7.87937e-09	1.75738e-09	down-regulated
LOC_Os02g12870	4.96458	6.92376	5.02639	0.367007	0.635807	-2.0877	3.50387	38.0004	7.07317e-10	7.97343e-09	1.77836e-09	down-regulated
LOC_Os01g46810	0.769684	1.33546	0.739674	0.017039	0.017718	-4.37679	2.6415	37.9036	7.43272e-10	8.3689e-09	1.86657e-09	down-regulated
LOC_Os08g28010	0.302732	0.694851	0.509492	0	0.02627	-3.72146	1.41656	37.844	7.66332e-10	8.59825e-09	1.91772e-09	down-regulated
LOC_Os07g43470	9.09139	18.2013	12.6024	0.515196	1.43378	-2.38557	4.42766	37.7464	8.05641e-10	8.99195e-09	2.00553e-09	down-regulated
LOC_Os06g49120	7.85127	12.2466	7.98629	0.625045	1.06952	-2.08885	4.37929	37.6706	8.37591e-10	9.33225e-09	2.08143e-09	down-regulated
LOC_Os03g62388	0.108555	0.692327	0.508441	0	0	-9.27091	0.0441092	37.6655	8.39772e-10	9.35112e-09	2.08564e-09	down-regulated
LOC_Os07g01550	4.37781	12.4616	6.48383	0.429144	0.695733	-2.3753	4.96705	37.6515	8.45795e-10	9.41272e-09	2.09938e-09	down-regulated
LOC_Os01g47800	0.522094	1.49575	1.12041	0.03405	0.042531	-3.30723	2.27803	37.5644	8.84458e-10	9.81452e-09	2.18899e-09	down-regulated
LOC_Os11g02240	0.763736	3.29148	2.27404	0.043475	0.048343	-4.08421	2.68577	37.5293	9.00508e-10	9.96954e-09	2.22357e-09	down-regulated
LOC_Os10g23220	9.75091	16.2547	11.4134	0.469267	1.38564	-2.37855	4.60623	37.5044	9.12085e-10	1.00686e-08	2.24567e-09	down-regulated
LOC_Os12g30760	0.420317	0.929982	0.574348	0.012995	0.027092	-3.47103	1.51202	37.4085	9.58039e-10	1.05395e-08	2.3507e-09	down-regulated
LOC_Os04g52570	2.36615	2.80192	2.04912	0.122509	0.255392	-2.27476	1.84652	37.3758	9.74222e-10	1.07053e-08	2.38766e-09	down-regulated
LOC_Os02g35700	2.45675	2.29842	2.603	0.159742	0.223129	-2.28956	1.8906	37.3481	9.88169e-10	1.08399e-08	2.41769e-09	down-regulated
LOC_Os07g40120	1.82691	4.86969	3.45867	0.104593	0.247143	-2.85649	2.72152	37.2498	1.03925e-09	1.13289e-08	2.52676e-09	down-regulated
LOC_Os06g09850	9.51095	16.2586	10.4095	0.680738	1.42761	-2.13065	4.42405	37.2271	1.05142e-09	1.14486e-08	2.55344e-09	down-regulated
LOC_Os04g44830	12.0082	12.783	9.59736	0.716798	1.31819	-2.14177	3.5124	37.2203	1.05511e-09	1.14757e-08	2.5595e-09	down-regulated
LOC_Os01g10690	2.19622	3.6476	2.5493	0.175454	0.31538	-2.12708	2.52141	37.1484	1.09472e-09	1.18887e-08	2.65161e-09	down-regulated
LOC_Os06g14750	1.49294	3.54103	2.4971	0.109882	0.157577	-2.8204	3.83088	37.1402	1.09933e-09	1.19237e-08	2.65942e-09	down-regulated
LOC_Os02g53020	1.81059	1.58838	1.30429	0.127913	0.13227	-2.22934	1.99596	37.1401	1.09941e-09	1.19237e-08	2.65942e-09	down-regulated
LOC_Os03g52460	32.0132	59.504	45.5604	2.49244	5.73362	-2.09674	6.67642	37.1365	1.10141e-09	1.19386e-08	2.66275e-09	down-regulated
LOC_Os04g56740	3.516	7.20038	4.10246	0.23937	0.437565	-2.46997	4.45303	37.0809	1.13328e-09	1.22433e-08	2.7307e-09	down-regulated
LOC_Os06g13030	0.552798	1.03946	0.913562	0.017831	0.045551	-3.30426	1.88741	37.0703	1.13948e-09	1.22957e-08	2.74239e-09	down-regulated
LOC_Os07g43420	2.42857	4.47357	3.4316	0.169874	0.346329	-2.33989	2.90791	37.012	1.17405e-09	1.26262e-08	2.81609e-09	down-regulated
LOC_Os01g22500	4.4856	6.4503	5.63899	0.303194	0.61479	-2.19818	2.57343	36.9888	1.1881e-09	1.27629e-08	2.84659e-09	down-regulated
LOC_Os01g21990	14.5672	30.9794	23.5505	1.10015	2.41043	-2.32742	5.52707	36.9792	1.19394e-09	1.28113e-08	2.85738e-09	down-regulated
LOC_Os01g05470	3.99373	7.94576	6.93347	0.39868	0.785473	-2.02172	3.94221	36.9555	1.20858e-09	1.29467e-08	2.88758e-09	down-regulated
LOC_Os01g67740	0.159766	0.313654	0.100861	0	0	-9.1494	-0.318749	36.9378	1.21956e-09	1.3057e-08	2.91218e-09	down-regulated
LOC_Os10g34200	1.10318	1.97269	1.38586	0.085972	0.028283	-3.27883	1.50037	36.8818	1.25512e-09	1.3378e-08	2.98377e-09	down-regulated
LOC_Os12g08800	0.34779	0.621009	0.490335	0.023605	0.014764	-3.19929	0.912611	36.8076	1.30379e-09	1.38582e-08	3.09087e-09	down-regulated
LOC_Os12g37610	39.0802	85.3861	68.423	4.30008	7.85199	-2.01474	5.94115	36.7999	1.30895e-09	1.39037e-08	3.10103e-09	down-regulated
LOC_Os03g11660	4.14909	6.99866	5.31483	0.19643	0.529364	-2.53724	3.43014	36.6764	1.39457e-09	1.4709e-08	3.28063e-09	down-regulated
LOC_Os03g31730	1.14553	2.14609	1.13156	0.033066	0.052931	-3.63032	2.83215	36.6493	1.4141e-09	1.48904e-08	3.3211e-09	down-regulated
LOC_Os11g34190	3.54912	7.92052	4.64271	0.270425	0.439009	-2.51628	3.67491	36.5985	1.45144e-09	1.52557e-08	3.40257e-09	down-regulated
LOC_Os06g19650	8.90255	13.1141	8.67191	0.720773	1.00186	-2.19795	3.7992	36.5949	1.45414e-09	1.52557e-08	3.40257e-09	down-regulated
LOC_Os12g01850	1.07419	1.5632	1.74604	0.1212	0.121794	-2.21398	1.63098	36.5949	1.45415e-09	1.52557e-08	3.40257e-09	down-regulated
LOC_Os08g05510	10.5797	16.0198	11.1445	0.687545	1.49541	-2.15057	4.02704	36.5946	1.45436e-09	1.52557e-08	3.40257e-09	down-regulated
LOC_Os08g05490	5.55799	9.79148	8.12694	0.265588	0.842794	-2.43475	3.54337	36.5885	1.45887e-09	1.52946e-08	3.41124e-09	down-regulated
LOC_Os08g41420	1.36295	3.58596	2.50901	0.189766	0.095467	-2.7105	2.3086	36.5838	1.4624e-09	1.53232e-08	3.41762e-09	down-regulated
LOC_Os02g32160	5.55703	9.90831	6.3755	0.536209	0.810455	-2.04981	4.44027	36.5206	1.51058e-09	1.5785e-08	3.52062e-09	down-regulated
LOC_Os01g07376	21.213	17.9902	14.1452	0.875712	1.53768	-2.5426	3.79473	36.5072	1.52101e-09	1.58812e-08	3.54208e-09	down-regulated
LOC_Os12g08180	5.47568	9.18244	7.34782	0.256604	0.741376	-2.50521	4.89842	36.5067	1.52145e-09	1.58812e-08	3.54208e-09	down-regulated
LOC_Os12g42260	0.680925	1.14247	1.08235	0.0458429	0.0655377	-2.70249	1.62469	36.4963	1.52954e-09	1.5957e-08	3.55899e-09	down-regulated
LOC_Os05g40990	2.6031	3.66896	3.11083	0.317995	0.196921	-2.23303	2.26217	36.4879	1.53614e-09	1.59997e-08	3.56851e-09	down-regulated
LOC_Os01g24480	0.742101	1.54159	0.983758	0.030308	0.094942	-2.7081	1.60286	36.4652	1.55415e-09	1.61435e-08	3.60058e-09	down-regulated
LOC_Os09g29380	58.1937	64.9103	42.9519	3.90072	4.83694	-2.31029	5.65879	36.4492	1.567e-09	1.62682e-08	3.62839e-09	down-regulated
LOC_Os09g32968	1.09054	0.885152	1.12741	0.0275364	0.0687383	-2.96066	0.702967	36.4469	1.56879e-09	1.62691e-08	3.6286e-09	down-regulated
LOC_Os12g10200	2.51431	4.03554	2.55201	0.229791	0.325011	-2.05497	2.70029	36.4415	1.57322e-09	1.63062e-08	3.63686e-09	down-regulated
LOC_Os05g43170	36.0154	55.0637	48.3603	1.85775	4.61633	-2.47944	6.80884	36.4153	1.59444e-09	1.64994e-08	3.67996e-09	down-regulated
LOC_Os08g39440	3.48239	7.9145	4.79162	0.139741	0.410102	-2.8898	4.2667	36.3976	1.60903e-09	1.66235e-08	3.70764e-09	down-regulated
LOC_Os05g19470	0.519002	0.765403	0.676911	0.0117251	0.0488902	-2.92226	1.34818	36.38	1.62359e-09	1.67468e-08	3.73515e-09	down-regulated
LOC_Os06g34440	2.95915	5.34404	3.67963	0.308643	0.377569	-2.152	4.21333	36.3457	1.65245e-09	1.70262e-08	3.79745e-09	down-regulated
LOC_Os11g37540	0.508396	1.77744	0.962667	0.015	0.054309	-3.51457	2.32223	36.294	1.69682e-09	1.7474e-08	3.89733e-09	down-regulated
LOC_Os04g24220	6.34352	6.2859	6.82315	0.323567	0.411158	-2.79031	5.2416	36.2786	1.71029e-09	1.76032e-08	3.92615e-09	down-regulated
LOC_Os05g08790	0.102304	0.188075	0.246336	0	0	-8.3877	-0.601904	36.2443	1.7407e-09	1.78874e-08	3.98954e-09	down-regulated
LOC_Os01g17180	5.29177	10.1923	6.46957	0.418018	0.852233	-2.13394	3.64151	36.2304	1.75317e-09	1.80059e-08	4.01597e-09	down-regulated
LOC_Os03g22870	1.84201	3.08312	2.03132	0.17498	0.229876	-2.11112	2.73236	36.2197	1.76276e-09	1.80769e-08	4.03181e-09	down-regulated
LOC_Os12g02280	0.224309	0.432698	0.293133	0	0.009857	-4.18155	0.348676	36.1992	1.78139e-09	1.82469e-08	4.06972e-09	down-regulated
LOC_Os10g20240	6.87399	10.2094	6.81452	0.49381	0.996357	-2.04595	3.96119	36.1941	1.78607e-09	1.8285e-08	4.07822e-09	down-regulated
LOC_Os09g17770	4.78217	6.10933	5.94761	0.397311	0.331078	-2.57177	2.85909	36.1674	1.8107e-09	1.85076e-08	4.12786e-09	down-regulated
LOC_Os08g42760	2.32185	5.28167	3.24942	0.182867	0.291255	-2.50317	2.21471	36.0771	1.89665e-09	1.93037e-08	4.30543e-09	down-regulated
LOC_Os03g09100	3.00947	6.23965	4.52923	0.226173	0.447783	-2.3759	4.20824	36.0208	1.95224e-09	1.98022e-08	4.4166e-09	down-regulated
LOC_Os10g10990	8.25539	15.6225	12.3279	0.497992	1.38751	-2.28908	4.696	36.003	1.97016e-09	1.99461e-08	4.4487e-09	down-regulated
LOC_Os09g12710	3.22536	5.98846	4.17411	0.367872	0.482241	-2.00424	2.74043	35.9787	1.99481e-09	2.01637e-08	4.49723e-09	down-regulated
LOC_Os12g36910	4.32877	9.08029	5.23197	0.277054	0.586824	-2.45358	4.20067	35.881	2.09748e-09	2.11125e-08	4.70884e-09	down-regulated
LOC_Os07g13270	32.8277	38.9437	32.1818	2.27462	4.26449	-2.04905	5.29688	35.875	2.10391e-09	2.11661e-08	4.7208e-09	down-regulated
LOC_Os03g30000	2.77347	5.34391	3.98381	0.175513	0.423428	-2.35531	3.18965	35.8699	2.10944e-09	2.11994e-08	4.72824e-09	down-regulated
LOC_Os11g38900	6.10799	13.915	8.27024	0.415185	1.00465	-2.33849	4.94877	35.8293	2.1538e-09	2.15887e-08	4.81505e-09	down-regulated
LOC_Os08g40230	6.87906	12.0603	10.6555	0.555719	1.22349	-2.08933	3.91706	35.8177	2.16672e-09	2.16954e-08	4.83887e-09	down-regulated
LOC_Os03g58710	4.13563	7.18028	4.95516	0.245247	0.651291	-2.21447	3.37552	35.8116	2.17353e-09	2.17409e-08	4.84901e-09	down-regulated
LOC_Os01g09760	0.550756	1.10072	0.818069	0.024844	0.062052	-2.83565	1.62837	35.7802	2.20876e-09	2.20703e-08	4.92248e-09	down-regulated
LOC_Os05g33610	2.28197	5.12426	3.1385	0.201967	0.2977	-2.40414	4.11087	35.7434	2.25096e-09	2.24219e-08	5.00089e-09	down-regulated
LOC_Os07g43380	4.59058	7.7533	5.6668	0.34177	0.489365	-2.46131	3.57311	35.7168	2.28186e-09	2.26944e-08	5.06166e-09	down-regulated
LOC_Os11g18880	4.77648	8.73294	6.43495	0.269848	0.633296	-2.48741	4.1688	35.7089	2.29112e-09	2.27747e-08	5.07957e-09	down-regulated
LOC_Os06g16140	0.394749	1.09214	0.692587	0.036409	0.030363	-3.03772	0.93592	35.7044	2.29648e-09	2.28148e-08	5.08853e-09	down-regulated
LOC_Os01g45640	39.167	32.9929	23.9729	1.11838	1.08603	-3.52425	3.8534	35.7035	2.29755e-09	2.28148e-08	5.08853e-09	down-regulated
LOC_Os12g13440	0.435555	0.878126	0.539307	0.009958	0.0249	-3.69555	2.79673	35.6732	2.33353e-09	2.31482e-08	5.16287e-09	down-regulated
LOC_Os05g05310	0.605105	1.68333	0.999334	0.0465694	0.0531835	-2.95859	1.86533	35.6609	2.34825e-09	2.32581e-08	5.1874e-09	down-regulated
LOC_Os06g49870	6.26218	9.35204	7.66596	0.547958	0.899546	-2.04744	3.44735	35.6247	2.39236e-09	2.36418e-08	5.27296e-09	down-regulated
LOC_Os03g52830	0.43384	1.62872	1.05867	0	0	-9.33426	0.4532	35.624	2.39315e-09	2.36418e-08	5.27296e-09	down-regulated
LOC_Os08g15030	52.031	60.2177	49.5548	3.64433	6.43442	-2.06899	5.93534	35.6103	2.41005e-09	2.37964e-08	5.30746e-09	down-regulated
LOC_Os11g35274	0.843952	1.74183	1.21349	0.050731	0.105862	-2.60851	1.48759	35.5601	2.473e-09	2.43178e-08	5.42376e-09	down-regulated
LOC_Os01g47530	3.67757	10.38	8.5719	0.282644	0.702363	-2.52888	4.83405	35.534	2.50632e-09	2.46076e-08	5.48838e-09	down-regulated
LOC_Os01g03650	19.0606	34.4857	35.2189	2.00059	3.32451	-2.09437	5.33511	35.5135	2.53288e-09	2.48556e-08	5.5437e-09	down-regulated
LOC_Os07g07690	0.614195	1.2428	0.859597	0.036159	0.0512202	-2.93506	2.52586	35.5112	2.53583e-09	2.48719e-08	5.54733e-09	down-regulated
LOC_Os06g40510	7.24833	7.66888	8.32728	0.912236	0.518073	-2.07424	2.81442	35.4644	2.5976e-09	2.54127e-08	5.66796e-09	down-regulated
LOC_Os01g12400	3.06547	7.67055	4.88949	0.252324	0.513305	-2.35907	3.73424	35.448	2.61949e-09	2.56007e-08	5.70989e-09	down-regulated
LOC_Os07g33480	9.87898	13.7998	12.8192	0.546359	1.40603	-2.27245	4.91979	35.435	2.63704e-09	2.5746e-08	5.7423e-09	down-regulated
LOC_Os01g67220	5.78644	7.59442	6.49119	0.394978	0.650128	-2.29093	4.50204	35.4311	2.64239e-09	2.57852e-08	5.75102e-09	down-regulated
LOC_Os06g46930	207.898	326.84	298.872	16.194	29.9009	-2.22332	7.69213	35.4082	2.6736e-09	2.60764e-08	5.81598e-09	down-regulated
LOC_Os01g68104	2.22912	3.73072	3.68956	0.194643	0.323559	-2.22659	2.16557	35.3886	2.70069e-09	2.63077e-08	5.86757e-09	down-regulated
LOC_Os07g27760	1.50938	3.71423	2.54281	0.110828	0.216824	-2.57918	3.44458	35.3718	2.72408e-09	2.64745e-08	5.90477e-09	down-regulated
LOC_Os05g28860	0.958994	2.08516	1.14413	0.0364152	0.0871947	-3.08676	2.01514	35.3442	2.76288e-09	2.68244e-08	5.98282e-09	down-regulated
LOC_Os10g40580	1.39219	3.07325	2.14698	0.109476	0.231004	-2.29306	2.52641	35.3233	2.79278e-09	2.7101e-08	6.0445e-09	down-regulated
LOC_Os09g24250	3.70167	7.8152	5.01929	0.363445	0.681573	-2.00542	4.02091	35.2987	2.82814e-09	2.73836e-08	6.10754e-09	down-regulated
LOC_Os03g43684	0.100064	0.349973	0.206789	0	0	-9.66674	0.691248	35.2981	2.82905e-09	2.73836e-08	6.10754e-09	down-regulated
LOC_Os12g07260	6.446	11.4924	11.3689	0.580851	1.25143	-2.03641	4.37247	35.2966	2.83133e-09	2.73919e-08	6.10938e-09	down-regulated
LOC_Os01g36080	2.55264	5.2745	3.07891	0.337393	0.338708	-2.02671	3.81478	35.281	2.85405e-09	2.75844e-08	6.15232e-09	down-regulated
LOC_Os06g47930	2.30332	7.57249	3.3044	0.160937	0.265969	-2.92333	2.58809	35.2809	2.85411e-09	2.75844e-08	6.15232e-09	down-regulated
LOC_Os03g57300	0.87751	2.13105	1.49651	0.0602348	0.079051	-3.02712	3.19483	35.2787	2.85735e-09	2.76019e-08	6.15622e-09	down-regulated
LOC_Os05g46260	4.20816	9.18666	6.2917	0.302135	0.756683	-2.24182	4.34818	35.2639	2.87925e-09	2.77575e-08	6.19093e-09	down-regulated
LOC_Os02g20270	2.59112	4.35262	3.53488	0.108192	0.270527	-2.81932	2.20448	35.1905	2.98979e-09	2.87364e-08	6.40926e-09	down-regulated
LOC_Os10g10360	0.547281	2.11881	1.22612	0.0512191	0.084823	-2.80302	2.5871	35.1586	3.03912e-09	2.91521e-08	6.50197e-09	down-regulated
LOC_Os03g52750	4.04016	4.47527	3.2258	0.444636	0.282995	-2.07319	2.93694	35.1381	3.07132e-09	2.94315e-08	6.5643e-09	down-regulated
LOC_Os05g01780	0.0822272	0.459027	0.426942	0	0	-9.25608	0.0929902	35.07	3.18065e-09	3.03881e-08	6.77765e-09	down-regulated
LOC_Os08g07690	15.2393	7.13877	9.62981	0.275218	0.241427	-3.99205	2.21418	35.0365	3.23583e-09	3.08692e-08	6.88495e-09	down-regulated
LOC_Os07g28840	1.58749	2.52904	1.93362	0.066079	0.142408	-2.8194	2.22773	35.034	3.23995e-09	3.08931e-08	6.89028e-09	down-regulated
LOC_Os03g38990	4.2496	8.46773	6.23939	0.296446	0.755118	-2.19973	3.94959	35.0247	3.25545e-09	3.09946e-08	6.91292e-09	down-regulated
LOC_Os03g50570	3.57434	6.62776	4.2667	0.243691	0.433223	-2.40979	1.99508	34.9701	3.34799e-09	3.17653e-08	7.08481e-09	down-regulated
LOC_Os06g08470	11.3031	15.0544	13.3972	0.978436	1.40732	-2.10533	3.96188	34.9354	3.40835e-09	3.22901e-08	7.20186e-09	down-regulated
LOC_Os11g11940	1.69383	3.79877	2.27262	0.11067	0.228514	-2.52555	3.45539	34.9243	3.42783e-09	3.24426e-08	7.23587e-09	down-regulated
LOC_Os06g04560	0.328969	0.809111	0.379724	0	0.0249494	-3.85906	0.815736	34.9206	3.43426e-09	3.24874e-08	7.24586e-09	down-regulated
LOC_Os06g39650	1.41365	2.19438	1.46883	0.092626	0.133509	-2.49561	1.41924	34.9124	3.44874e-09	3.26083e-08	7.27282e-09	down-regulated
LOC_Os02g02810	2.33334	3.54778	2.51526	0.246298	0.249217	-2.0997	1.78998	34.8683	3.52773e-09	3.32731e-08	7.42109e-09	down-regulated
LOC_Os03g43020	88.3709	90.1708	81.232	6.05655	8.91551	-2.18367	4.80229	34.8492	3.56251e-09	3.35846e-08	7.49058e-09	down-regulated
LOC_Os11g01869	2.0153	3.95564	2.49257	0.139367	0.279951	-2.35088	2.33789	34.7802	3.69117e-09	3.47122e-08	7.74206e-09	down-regulated
LOC_Os02g48000	8.22336	7.82944	8.05608	0.300568	0.638075	-2.75573	4.96816	34.7648	3.7204e-09	3.49357e-08	7.79192e-09	down-regulated
LOC_Os01g32870	3.57004	5.97423	5.06895	0.1733	0.486686	-2.49217	3.42237	34.7507	3.74748e-09	3.51383e-08	7.83711e-09	down-regulated
LOC_Os01g68310	6.78835	9.29269	9.40814	0.339158	0.963058	-2.3215	2.7555	34.7441	3.76013e-09	3.52397e-08	7.85973e-09	down-regulated
LOC_Os07g10130	1.25101	1.79239	1.31377	0.086589	0.122689	-2.36896	1.59067	34.7414	3.76529e-09	3.52709e-08	7.86668e-09	down-regulated
LOC_Os07g36180	23.5384	33.9778	30.021	2.68352	2.83262	-2.0275	5.08618	34.7121	3.82256e-09	3.57648e-08	7.97684e-09	down-regulated
LOC_Os10g42196	2.01412	4.36101	3.25211	0.281451	0.191678	-2.35758	4.16976	34.6983	3.84976e-09	3.59918e-08	8.02746e-09	down-regulated
LOC_Os07g26440	0.469461	1.26848	1.08097	0.0320951	0.0668234	-2.83725	1.88639	34.6901	3.86587e-09	3.61072e-08	8.05321e-09	down-regulated
LOC_Os07g42910	2.65251	5.70992	1.74081	0.091279	0.151863	-3.31322	1.28498	34.6852	3.87566e-09	3.6181e-08	8.06968e-09	down-regulated
LOC_Os02g09840	1.91654	4.45353	2.89031	0.082673	0.246862	-2.8164	3.48512	34.6667	3.9126e-09	3.64557e-08	8.13093e-09	down-regulated
LOC_Os02g50850	3.82002	9.89051	6.47736	0.169571	0.422251	-3.10479	4.53539	34.5866	4.07696e-09	3.78209e-08	8.43542e-09	down-regulated
LOC_Os02g17520	2.72662	3.85936	3.37323	0.239905	0.337579	-2.14165	2.14013	34.5505	4.15336e-09	3.84923e-08	8.58518e-09	down-regulated
LOC_Os08g40450	1.44289	3.07391	1.78703	0.065276	0.179927	-2.69914	2.76918	34.5423	4.17092e-09	3.86364e-08	8.61731e-09	down-regulated
LOC_Os05g51830	25.1314	42.9602	43.4812	2.28617	4.58871	-2.06147	5.68989	34.5228	4.2129e-09	3.90065e-08	8.69986e-09	down-regulated
LOC_Os08g36840	8.48399	12.9537	10.7329	0.498003	1.25542	-2.24197	4.39319	34.5166	4.22628e-09	3.91114e-08	8.72326e-09	down-regulated
LOC_Os05g12474	14.9289	21.3224	16.3697	1.0421	1.89059	-2.21414	5.74803	34.4931	4.27774e-09	3.95114e-08	8.81246e-09	down-regulated
LOC_Os02g40680	3.18143	4.45632	3.35669	0.148617	0.387306	-2.39476	1.7258	34.477	4.31316e-09	3.97816e-08	8.87274e-09	down-regulated
[truncated: 1,117 more rows]

## Sheet: Table S5
Supplemental Table S5 Differentially expressed genes between Xa5-RNAi inoculated and WT inoculated (C4: XRI vs. WTI identified with the criteria of FDR £ 0.01 and the absolute value of |log2(fold change)| ³ 2
gene_id	WTI-1	WTI-2	WTI-3	XRI-1	XRI-2	logFC	logCPM	LR	P-Value	FDR	Storey_q value	DE
LOC_Os11g47140	0.065561	0.032714	0.025186	13.8982	17.8225	10.0965	5.7756	600.833	1.10321e-132	2.11541e-128	3.20547e-129	up-regulated
LOC_Os05g50390	0	0	0	10.869	16.6038	14.4811	2.64215	370.78	1.26575e-82	1.21353e-78	1.83886e-79	up-regulated
LOC_Os02g09670	0	0.0220787	0	3.12609	2.71794	9.63855	2.43021	313.559	3.66303e-70	2.34128e-66	3.54774e-67	up-regulated
LOC_Os06g07941	22.4781	22.1476	24.2662	0	0	-13.8354	3.53936	291.773	2.04249e-65	9.79117e-62	1.48365e-62	down-regulated
LOC_Os11g46900	0	0	0	1.16915	1.74228	12.5137	1.68001	283.965	1.02683e-63	3.93788e-60	5.96705e-61	up-regulated
LOC_Os11g42100	0	0	0	1.71673	1.41083	12.4387	0.997991	234.938	4.99526e-53	1.5964e-49	2.41902e-50	up-regulated
LOC_Os07g26100	0.068374	0.104735	0	8.60593	13.1116	8.98572	3.10408	210.656	9.8779e-48	2.70584e-44	4.10015e-45	up-regulated
LOC_Os02g53240	1.93641	6.58283	3.48951	192.165	231.265	7.25772	5.78134	197.992	5.72962e-45	1.37332e-41	2.08098e-42	up-regulated
LOC_Os01g12210	29.9924	34.7261	31.0906	0.480388	0.604282	-4.36087	4.87215	196.784	1.0512e-44	2.23964e-41	3.39372e-42	down-regulated
LOC_Os08g09610	10.5542	10.1973	9.76354	39.4866	49.9192	3.64191	5.00294	193.784	4.74677e-44	9.10193e-41	1.37921e-41	up-regulated
LOC_Os02g10700	77.7263	72.9214	75.5397	337.972	427.527	3.84907	9.4862	186.789	1.59708e-42	2.784e-39	4.21858e-40	up-regulated
LOC_Os03g22210	6.47306	5.3669	5.98718	39.4774	41.0584	4.26378	4.62856	184.195	5.88354e-42	9.4014e-39	1.42459e-39	up-regulated
LOC_Os07g01904	2.90622	3.27677	3.4671	21.1058	12.8427	3.91934	6.05264	181.605	2.16263e-41	3.03189e-38	4.59421e-39	up-regulated
LOC_Os02g10450	1.20836	0.854987	0.599383	8.47717	9.22664	4.82247	2.80509	181.559	2.21364e-41	3.03189e-38	4.59421e-39	up-regulated
LOC_Os05g13380	0	0	0	0.50268	0.73948	11.1074	-0.463107	177.016	2.17236e-40	2.777e-37	4.20798e-38	up-regulated
LOC_Os07g12390	14.9325	9.495	10.8372	75.1547	70.7698	4.13404	4.74705	171.375	3.70532e-39	4.44059e-36	6.7288e-37	up-regulated
LOC_Os06g08041	21.2301	20.4882	22.5442	0.266955	0.195656	-5.00951	3.84008	170.44	5.92942e-39	6.68804e-36	1.01344e-36	down-regulated
LOC_Os06g30320	6.00466	7.20304	6.41559	0.072223	0.120904	-4.5534	3.75213	170.103	7.02419e-39	7.48272e-36	1.13385e-36	down-regulated
LOC_Os06g09340	0.282475	0.18975	0.219633	14.5385	16.4904	7.5494	4.2635	162.881	2.65654e-37	2.68101e-34	4.06252e-35	up-regulated
LOC_Os07g47390	5.70091	5.41599	3.08835	29.5583	47.7996	4.53577	3.93293	158.492	2.41607e-36	2.3164e-33	3.51004e-34	up-regulated
LOC_Os11g48080	6.84051	5.09082	5.82511	22.6175	26.087	3.54079	4.63037	155.738	9.66016e-36	8.82065e-33	1.33659e-33	up-regulated
LOC_Os01g21560	19.1401	21.4111	19.1891	74.6959	74.8078	3.42233	6.1489	154.575	1.73386e-35	1.42383e-32	2.15753e-33	up-regulated
LOC_Os03g19090	1.32391	2.71981	1.0369	16.6325	18.7116	4.91591	4.24	154.552	1.75445e-35	1.42383e-32	2.15753e-33	up-regulated
LOC_Os02g37109	3.2529	3.01458	2.77051	11.4069	14.3254	3.59904	3.14846	154.521	1.78211e-35	1.42383e-32	2.15753e-33	up-regulated
LOC_Os08g23110	12.9743	16.4061	16.0798	0.213942	0.393515	-4.10483	4.11612	151.13	9.81809e-35	7.53048e-32	1.14109e-32	down-regulated
LOC_Os09g15060	0	0	0	0.84625	1.4769	10.7418	-0.198729	150.723	1.20487e-34	8.88591e-32	1.34648e-32	up-regulated
LOC_Os04g56580	6.76919	6.69708	7.67034	0.150953	0.134578	-4.11632	3.29652	149.136	2.67818e-34	1.902e-31	2.88209e-32	down-regulated
LOC_Os03g14110	9.31017	12.984	8.94388	31.8221	39.5944	3.29624	4.89479	148.592	3.52196e-34	2.41191e-31	3.65476e-32	up-regulated
LOC_Os08g01140	10.0944	8.61356	8.20133	28.2466	45.2808	3.53495	4.78571	147.451	6.25242e-34	4.13414e-31	6.26444e-32	up-regulated
LOC_Os12g42280	1.22629	1.74343	1.21569	4.80875	5.50231	3.40393	3.23626	145.191	1.95119e-33	1.24714e-30	1.88978e-31	up-regulated
LOC_Os12g30020	10.3532	12.7397	11.6156	0.257571	0.26022	-3.95984	4.26256	144.829	2.34093e-33	1.40601e-30	2.13052e-31	down-regulated
LOC_Os11g46880	0	0	0	0.266027	0.312725	10.2082	-0.190392	144.824	2.34641e-33	1.40601e-30	2.13052e-31	up-regulated
LOC_Os11g42480	0	0	0.030777	2.35419	1.40676	8.564	0.366013	142.44	7.79195e-33	4.5276e-30	6.86065e-31	up-regulated
LOC_Os01g60660	16.9988	21.1303	17.915	0.50704	0.56676	-3.60097	4.34944	141.72	1.11981e-32	6.31542e-30	9.56973e-31	down-regulated
LOC_Os01g07250	34.2019	40.3513	40.2923	0.370447	0.746927	-4.58429	5.47036	141.59	1.19547e-32	6.54944e-30	9.92434e-31	down-regulated
LOC_Os09g34280	26.3396	35.9843	28.8423	0.525181	0.974808	-3.81832	5.80329	141.271	1.40389e-32	7.47765e-30	1.13309e-30	down-regulated
LOC_Os01g49750	0.245611	0.092247	0.25732	8.96589	14.143	7.3191	2.55281	140.96	1.64175e-32	8.50823e-30	1.28925e-30	up-regulated
LOC_Os03g03390	30.2619	46.323	42.7974	0.912097	1.19514	-3.71867	5.6422	140.293	2.29686e-32	1.15901e-29	1.75624e-30	down-regulated
LOC_Os09g06230	17.2133	29.007	23.225	0.415415	0.621557	-3.94973	4.69391	138.836	4.78459e-32	2.35242e-29	3.56462e-30	down-regulated
LOC_Os01g08440	9.07583	17.0847	11.8873	46.4599	78.2196	3.81771	6.0859	136.943	1.24089e-31	5.94854e-29	9.01379e-30	up-regulated
LOC_Os02g51070	25.7534	22.8593	20.7332	55.0919	65.9341	2.89428	7.08064	136.821	1.31962e-31	6.17165e-29	9.35188e-30	up-regulated
LOC_Os04g57760	28.1508	30.3293	24.1162	88.6167	85.108	3.17281	6.52978	136.72	1.38837e-31	6.33859e-29	9.60483e-30	up-regulated
LOC_Os10g38272	33.236	37.897	47.0137	0.865306	1.11366	-3.78924	3.72505	136.517	1.53807e-31	6.8587e-29	1.0393e-29	down-regulated
LOC_Os05g35580	13.1851	13.4896	11.6825	46.9715	59.435	3.56569	6.18078	136.047	1.94899e-31	8.49362e-29	1.28703e-29	up-regulated
LOC_Os09g30310	45.2081	48.9254	38.1934	121.422	135.465	3.05517	5.76041	134.579	4.08099e-31	1.73896e-28	2.63503e-29	up-regulated
LOC_Os10g40600	4.95641	3.66599	4.431	11.7219	18.2634	3.27995	4.60088	134.332	4.62308e-31	1.89019e-28	2.8642e-29	up-regulated
LOC_Os01g61010	16.4739	19.9418	16.8038	47.431	47.176	2.93173	6.81848	134.327	4.63307e-31	1.89019e-28	2.8642e-29	up-regulated
LOC_Os06g49520	4.79369	5.42887	4.35005	12.7843	14.5399	3.00468	3.93532	133.313	7.72097e-31	3.08437e-28	4.67373e-29	up-regulated
LOC_Os11g47760	145.897	180.98	171.035	487.561	769.653	3.43016	10.0567	132.63	1.08916e-30	4.26218e-28	6.45846e-29	up-regulated
LOC_Os03g15480	54.5081	71.3704	68.8478	1.96571	2.70319	-3.28	5.79069	132.549	1.13464e-30	4.34757e-28	6.58786e-29	down-regulated
LOC_Os04g52790	0	0	0	2.13423	3.95151	11.5449	0.0159533	132.512	1.15633e-30	4.34757e-28	6.58786e-29	up-regulated
LOC_Os09g07460	2.57328	2.99123	2.44451	13.5024	12.4075	3.793	3.53303	132.134	1.39882e-30	5.15816e-28	7.81614e-29	up-regulated
LOC_Os01g37837	18.435	24.8471	20.5247	0.487884	0.800738	-3.52416	4.88574	132.056	1.45451e-30	5.2623e-28	7.97393e-29	down-regulated
LOC_Os06g40360	10.9127	10.5579	8.83903	30.1352	27.8569	3.03329	5.95862	131.573	1.85537e-30	6.58828e-28	9.98319e-29	up-regulated
LOC_Os10g40390	9.63154	8.97165	7.74291	32.9211	30.2165	3.35755	5.38768	131.17	2.27283e-30	7.92392e-28	1.20071e-28	up-regulated
LOC_Os06g01620	6.10712	5.00398	5.63226	18.2269	21.5244	3.33453	4.47411	129.71	4.74273e-30	1.62396e-27	2.46078e-28	up-regulated
LOC_Os03g11670	16.6437	12.9897	14.5312	45.0662	52.5055	3.23013	6.2742	129.582	5.05711e-30	1.70123e-27	2.57786e-28	up-regulated
LOC_Os07g43370	52.7757	32.9454	41.2151	160.445	192.026	3.55385	7.43524	129.297	5.83872e-30	1.9303e-27	2.92497e-28	up-regulated
LOC_Os01g63480	8.43788	7.70947	7.02984	32.4611	39.425	3.72412	5.83401	128.545	8.53094e-30	2.77256e-27	4.20124e-28	up-regulated
LOC_Os09g26560	14.7676	16.1169	15.2788	0.29816	0.462852	-3.82123	4.26601	128.364	9.34549e-30	2.98666e-27	4.52568e-28	down-regulated
LOC_Os02g35690	29.7721	31.7858	29.984	66.0965	65.5264	2.62173	6.48366	128.013	1.11509e-29	3.50521e-27	5.31143e-28	up-regulated
LOC_Os03g04650	19.7894	19.8028	19.8474	54.9316	53.7493	2.96651	6.2616	127.952	1.14995e-29	3.55651e-27	5.38916e-28	up-regulated
LOC_Os09g28630	136.263	124.658	121.166	461.054	610.188	3.57678	8.62789	127.827	1.22454e-29	3.72708e-27	5.64763e-28	up-regulated
LOC_Os08g43390	6.87804	3.93837	5.94384	21.9676	24.0639	3.53668	5.03003	127.592	1.37863e-29	4.13052e-27	6.25895e-28	up-regulated
LOC_Os03g52780	16.6902	20.3033	19.21	0.370997	0.690015	-3.62467	4.68491	127.084	1.78033e-29	5.25196e-27	7.95827e-28	down-regulated
LOC_Os10g01080	42.7259	35.2873	31.3287	95.7477	92.5709	2.87696	6.37145	126.688	2.17384e-29	6.31565e-27	9.57008e-28	up-regulated
LOC_Os09g28500	40.9787	42.8557	48.9838	223.115	363.71	4.23115	7.04648	125.055	4.94952e-29	1.41652e-26	2.14645e-27	up-regulated
LOC_Os08g37810	32.5845	33.1885	27.9398	73.3256	77.5744	2.78407	6.50838	124.139	7.854e-29	2.21471e-26	3.35594e-27	up-regulated
LOC_Os09g19910	36.0342	36.6659	40.5339	1.43613	1.63167	-3.10841	4.65736	123.539	1.06262e-28	2.91228e-26	4.41296e-27	down-regulated
LOC_Os03g11360	7.04853	8.64613	8.64297	0.0979589	0.0465846	-5.1966	2.75172	123.538	1.06315e-28	2.91228e-26	4.41296e-27	down-regulated
LOC_Os01g20840	18.5855	21.4569	20.7911	0.660465	0.618354	-3.46628	4.87648	123.384	1.1493e-28	3.10391e-26	4.70334e-27	down-regulated
LOC_Os06g34790	48.5126	55.776	41.7617	142.675	166.876	3.18294	6.64076	122.963	1.42061e-28	3.78335e-26	5.73289e-27	up-regulated
LOC_Os07g10630	2.56142	3.09677	2.10486	5.77475	5.76641	2.67518	4.06604	122.757	1.57647e-28	4.14093e-26	6.27474e-27	up-regulated
LOC_Os04g17050	7.71745	11.6007	9.37363	0.198466	0.231816	-3.94913	3.43973	121.791	2.56448e-28	6.64512e-26	1.00693e-26	down-regulated
LOC_Os12g15590	13.2588	18.9251	17.0213	0.267645	0.508957	-3.86317	4.28219	121.648	2.75615e-28	7.04657e-26	1.06776e-26	down-regulated
LOC_Os11g38650	80.4152	89.8351	72.1684	269.628	273.022	3.26267	8.49127	121.519	2.94209e-28	7.42296e-26	1.1248e-26	up-regulated
LOC_Os07g17184	40.1666	34.5768	38.6993	131.182	149.327	3.39535	6.73842	121.068	3.69224e-28	9.19463e-26	1.39326e-26	up-regulated
LOC_Os04g35170	47.2891	56.3468	46.2395	0.82922	1.2423	-4.07689	6.42543	120.695	4.45614e-28	1.09547e-25	1.65996e-26	down-regulated
LOC_Os11g37730	24.1337	30.8976	28.2893	0.769653	1.07795	-3.39148	4.72736	120.598	4.68023e-28	1.13599e-25	1.72136e-26	down-regulated
LOC_Os11g46980	0	0	0	0.143772	0.235311	10.3179	0.313726	120.528	4.84801e-28	1.16201e-25	1.76078e-26	up-regulated
LOC_Os11g06410	3.44928	4.50299	3.6303	0.0711984	0.0831256	-4.09008	2.81492	120.256	5.55904e-28	1.31598e-25	1.9941e-26	down-regulated
LOC_Os04g47780	4.07646	4.71056	4.7802	14.0272	16.7581	3.27704	4.24199	119.949	6.49043e-28	1.51773e-25	2.29981e-26	up-regulated
LOC_Os06g40210	12.9682	16.6996	18.1221	40.9547	42.9467	2.91055	4.56257	119.448	8.35529e-28	1.93027e-25	2.92493e-26	up-regulated
LOC_Os02g53860	34.0933	31.4112	29.3805	79.6315	89.2898	2.92467	7.52242	119.087	1.00231e-27	2.28801e-25	3.46702e-26	up-regulated
LOC_Os06g12230	4.3267	4.41932	3.94422	8.24121	10.8826	2.68419	3.79498	118.837	1.13687e-27	2.56465e-25	3.8862e-26	up-regulated
LOC_Os07g48090	23.6925	26.5551	15.6147	64.6936	79.8232	3.23367	6.6826	118.444	1.38598e-27	3.09025e-25	4.68265e-26	up-regulated
LOC_Os05g48970	8.48801	8.18517	8.41127	0.211869	0.183412	-3.89215	3.65281	118.153	1.60502e-27	3.5375e-25	5.36035e-26	down-regulated
LOC_Os10g37980	31.0519	42.4098	26.9204	81.5834	83.0746	2.82136	6.92805	118.081	1.66432e-27	3.62652e-25	5.49525e-26	up-regulated
LOC_Os09g09830	121.364	188.92	158.531	1.6939	2.33624	-4.75037	6.29157	117.991	1.74143e-27	3.75191e-25	5.68525e-26	down-regulated
LOC_Os04g16748	30.6739	36.4855	45.7574	0.366295	0.961703	-4.29439	3.63727	117.681	2.03603e-27	4.33787e-25	6.57315e-26	down-regulated
LOC_Os01g54400	10.5695	14.1829	10.9925	35.1281	32.2445	3.02006	4.90804	117.257	2.52224e-27	5.31472e-25	8.05337e-26	up-regulated
LOC_Os10g39190	0.301251	0.363739	0.41207	3.9219	3.30732	4.82306	1.57197	117.207	2.58553e-27	5.38886e-25	8.16572e-26	up-regulated
LOC_Os01g55110	9.05771	7.26761	7.39555	19.75	24.076	2.97224	4.32171	116.772	3.22042e-27	6.63996e-25	1.00615e-25	up-regulated
LOC_Os10g14011	26.9223	29.9662	31.4352	64.8995	71.9789	2.72772	5.65789	116.165	4.374e-27	8.92249e-25	1.35202e-25	up-regulated
LOC_Os01g67370	2.96915	2.4845	2.59518	0.0142154	0.0118549	-5.85425	2.11559	116.067	4.59401e-27	9.27264e-25	1.40508e-25	down-regulated
LOC_Os03g21780	16.6615	15.0672	16.6171	45.8207	56.913	3.17655	6.70643	115.714	5.49149e-27	1.09687e-24	1.66208e-25	up-regulated
LOC_Os10g37110	38.5849	41.0664	37.0193	96.893	120.868	2.99489	7.3382	115.491	6.1431e-27	1.21437e-24	1.84013e-25	up-regulated
LOC_Os01g31210	0	0	0	4.66469	4.24468	11.9178	0.255744	115.001	7.86556e-27	1.539e-24	2.33204e-25	up-regulated
LOC_Os02g44680	4.32736	3.63214	3.96413	12.7347	10.7433	3.07127	3.77892	114.972	7.98077e-27	1.54577e-24	2.3423e-25	up-regulated
LOC_Os01g40110	4.05912	4.12825	3.75693	0	0.025601	-6.31537	1.86442	114.87	8.40497e-27	1.61165e-24	2.44213e-25	down-regulated
LOC_Os01g64960	645.123	570.593	547.688	1439.44	1597.55	2.87582	10.5909	114.717	9.0773e-27	1.72334e-24	2.61137e-25	up-regulated
LOC_Os06g14620	23.0977	17.285	15.0702	58.9713	69.1171	3.29495	6.16781	114.164	1.19991e-26	2.25572e-24	3.41808e-25	up-regulated
LOC_Os04g45940	20.209	21.496	14.7802	50.4274	53.0915	2.97333	5.44757	114.113	1.23082e-26	2.29136e-24	3.47208e-25	up-regulated
LOC_Os09g17740	5996.32	5421.91	5121.12	13402.4	14001.5	2.82163	13.8229	114.076	1.25433e-26	2.31266e-24	3.50437e-25	up-regulated
LOC_Os01g19610	36.7975	34.7395	30.8563	100.249	88.7406	2.9814	6.98175	113.974	1.32014e-26	2.41083e-24	3.65312e-25	up-regulated
LOC_Os06g47544	23.6887	25.3655	22.4809	53.8449	75.3087	2.94501	4.88785	113.742	1.48425e-26	2.68496e-24	4.06851e-25	up-regulated
LOC_Os11g39360	1.35878	1.1254	1.14971	0	0	-10.9879	0.867188	113.661	1.54604e-26	2.77059e-24	4.19826e-25	down-regulated
LOC_Os07g47340	15.24	19.9707	22.0183	0.449243	0.57343	-3.69663	3.75061	113.475	1.69843e-26	3.0155e-24	4.56937e-25	down-regulated
LOC_Os03g52340	14.8136	26.6386	18.1884	0.203268	0.361679	-4.58417	4.21704	113.066	2.08673e-26	3.67093e-24	5.56254e-25	down-regulated
LOC_Os01g51320	4.08022	4.07522	3.00482	14.9975	13.8686	3.46922	3.89264	112.948	2.21506e-26	3.86126e-24	5.85095e-25	up-regulated
LOC_Os09g03210	12.9843	13.7671	12.8512	0.434183	0.496099	-3.31318	3.4932	112.826	2.35529e-26	4.06871e-24	6.1653e-25	down-regulated
LOC_Os02g53180	26.1579	41.987	34.1501	109.643	151.762	3.45684	8.08351	112.744	2.45551e-26	4.20397e-24	6.37025e-25	up-regulated
LOC_Os03g03260	14.654	18.2852	15.0126	34.7576	41.237	2.76422	6.24992	112.401	2.91826e-26	4.952e-24	7.50374e-25	up-regulated
LOC_Os10g21560	8.61009	14.4397	9.87429	0.039002	0.073183	-6.0684	3.4587	112.187	3.25123e-26	5.46862e-24	8.28658e-25	down-regulated
LOC_Os04g45650	16.5336	15.704	14.1338	29.4127	28.9244	2.42697	5.99058	112.006	3.5618e-26	5.93891e-24	8.9992e-25	up-regulated
LOC_Os02g56980	7.27796	10.0437	10.3656	0.234515	0.26323	-3.68141	3.17231	111.825	3.90276e-26	6.45133e-24	9.77568e-25	down-regulated
LOC_Os03g02830	17.6894	17.8082	19.1257	0.663678	0.749702	-3.17408	4.45427	111.75	4.05239e-26	6.64142e-24	1.00637e-24	down-regulated
LOC_Os05g09728	35.8145	31.699	33.0745	74.6119	77.198	2.68573	5.86535	111.556	4.46945e-26	7.26286e-24	1.10054e-24	up-regulated
LOC_Os05g06330	20.5831	23.9082	21.7798	0.906709	1.14779	-2.90973	4.55562	111.486	4.62978e-26	7.46016e-24	1.13043e-24	down-regulated
LOC_Os01g62630	2.16891	3.24492	2.477	10.4896	15.7074	3.83063	3.64533	111	5.9176e-26	9.45583e-24	1.43284e-24	up-regulated
LOC_Os02g02870	153.397	135.041	132.495	274.108	288.005	2.50937	8.25239	110.831	6.44263e-26	1.02097e-23	1.54707e-24	up-regulated
LOC_Os10g01100	6.11966	7.39916	5.79555	13.5005	14.133	2.61817	4.94556	110.686	6.93387e-26	1.08981e-23	1.65139e-24	up-regulated
LOC_Os10g42900	10.9263	12.141	10.7409	27.339	32.4568	2.91901	5.92755	110.528	7.50957e-26	1.1707e-23	1.77395e-24	up-regulated
LOC_Os07g06880	27.9688	25.2297	26.9368	111.367	191.42	4.00211	7.0826	110.063	9.49124e-26	1.4677e-23	2.224e-24	up-regulated
LOC_Os01g44230	17.376	17.6451	16.3015	0.786034	0.716482	-2.99417	5.10394	109.833	1.06594e-25	1.63515e-23	2.47773e-24	down-regulated
LOC_Os06g14190	5.92403	5.5908	5.52732	12.6314	11.8614	2.61868	5.08124	109.355	1.35664e-25	2.06456e-23	3.12842e-24	up-regulated
LOC_Os04g38026	33.2971	38.6462	33.7045	83.5739	82.8533	2.75615	7.54455	109.323	1.37883e-25	2.08181e-23	3.15456e-24	up-regulated
LOC_Os06g04150	214.333	166.25	193.648	594.111	667.493	3.22236	8.98563	109.153	1.50216e-25	2.25031e-23	3.40989e-24	up-regulated
LOC_Os06g18930	2.61171	3.55823	2.39939	11.2582	10.8323	3.47297	4.34195	108.831	1.76696e-25	2.62647e-23	3.97988e-24	up-regulated
LOC_Os01g55170	24.7964	34.1691	34.4888	0.514399	0.961558	-3.88134	5.21298	108.573	2.0125e-25	2.96844e-23	4.49806e-24	down-regulated
LOC_Os12g24790	0.012416	0	0.012239	0.691827	0.846269	7.76673	1.39087	108.514	2.07366e-25	3.03531e-23	4.59938e-24	up-regulated
LOC_Os11g45790	9.11691	11.1787	10.6666	0.278712	0.438478	-3.33262	4.10952	108.415	2.18011e-25	3.16694e-23	4.79884e-24	down-regulated
LOC_Os05g40020	67.102	71.664	76.6465	235.022	323.282	3.46531	7.30031	108.228	2.39515e-25	3.45315e-23	5.23255e-24	up-regulated
LOC_Os04g58160	30.5942	26.7202	26.0217	72.0821	66.5965	2.82854	6.64182	108.162	2.47678e-25	3.5442e-23	5.3705e-24	up-regulated
LOC_Os03g54760	17.7755	24.8992	18.5448	0.797198	1.00547	-2.97679	4.71937	107.78	3.00346e-25	4.26603e-23	6.46429e-24	down-regulated
LOC_Os04g58800	273.62	292.845	280.88	572.562	608.115	2.57524	8.74504	107.426	3.59049e-25	5.06232e-23	7.67091e-24	up-regulated
LOC_Os05g33900	103.442	108.259	93.8579	273.88	236.846	2.84143	8.26713	107.293	3.84047e-25	5.37526e-23	8.14511e-24	up-regulated
LOC_Os09g35670	16.6765	24.4901	23.7914	0.705157	0.464787	-3.68564	4.84366	107.276	3.87312e-25	5.38167e-23	8.15482e-24	down-regulated
LOC_Os06g01950	44.6083	41.7774	44.406	85.0031	89.19	2.50633	6.81971	106.981	4.49494e-25	6.20076e-23	9.39597e-24	up-regulated
LOC_Os06g17410	41.8911	35.1643	38.9161	101.874	97.6717	2.87441	6.70306	106.931	4.60982e-25	6.31381e-23	9.56729e-24	up-regulated
LOC_Os03g05290	163.957	183.94	151.713	623.98	817.348	3.62449	8.97688	106.839	4.82762e-25	6.56522e-23	9.94825e-24	up-regulated
LOC_Os02g23890	12.9296	16.1716	14.052	0.594126	0.818285	-2.82838	4.42557	106.671	5.25638e-25	7.09796e-23	1.07555e-23	down-regulated
LOC_Os04g48490	1.0375	0.63939	0.742783	4.21772	4.96794	4.00413	2.07617	106.539	5.61885e-25	7.53437e-23	1.14168e-23	up-regulated
LOC_Os07g36210	24.7646	23.8598	24.7322	74.241	95.4748	3.30045	5.32944	106.514	5.69016e-25	7.577e-23	1.14814e-23	up-regulated
LOC_Os03g57170	6.18632	7.93054	6.76526	0.137095	0.148505	-4.05837	3.25792	106.478	5.79444e-25	7.66265e-23	1.16112e-23	down-regulated
LOC_Os01g09450	18.9719	20.3318	16.7645	32.6877	38.713	2.44518	5.75029	106.437	5.91546e-25	7.7691e-23	1.17725e-23	up-regulated
LOC_Os12g01940	14.183	16.5122	17.9563	0.423188	0.581864	-3.48496	4.0462	106.402	6.01933e-25	7.85174e-23	1.18977e-23	down-regulated
LOC_Os03g55850	47.1801	52.8849	51.5441	102.69	101.645	2.5291	6.83458	106.132	6.90004e-25	8.91476e-23	1.35085e-23	up-regulated
LOC_Os05g37434	7.88485	9.11904	7.8136	0.252174	0.309053	-3.35185	3.50285	106.124	6.92725e-25	8.91476e-23	1.35085e-23	down-regulated
LOC_Os01g59670	0.806719	1.27978	0.611509	0	0	-11.3937	1.15336	105.564	9.19036e-25	1.17483e-22	1.78022e-23	down-regulated
LOC_Os01g36090	40.7577	39.6122	32.8261	98.9879	119.837	3.04456	6.21517	105.161	1.12629e-24	1.43024e-22	2.16723e-23	up-regulated
LOC_Os03g17690	395.354	483.488	442.647	920.716	1204.71	2.78246	9.97314	104.855	1.31379e-24	1.65736e-22	2.51139e-23	up-regulated
LOC_Os03g17070	1563.77	1321.31	1554.35	4117.22	4015.81	2.96429	11.5933	104.71	1.41408e-24	1.77222e-22	2.68544e-23	up-regulated
LOC_Os10g31000	31.7314	35.1209	36.4767	1.18102	1.65351	-3.09095	6.40254	104.694	1.42524e-24	1.77461e-22	2.68906e-23	down-regulated
LOC_Os03g50940	7.04157	8.882	7.55308	0.279595	0.339163	-3.11484	3.22418	104.679	1.43596e-24	1.77642e-22	2.69179e-23	down-regulated
LOC_Os07g39870	66.4844	74.6168	70.9369	2.78067	3.92871	-2.88448	6.59442	104.574	1.51403e-24	1.86099e-22	2.81995e-23	down-regulated
LOC_Os03g11510	4.08208	5.53512	5.13095	0.147464	0.141183	-3.53192	2.7781	104.465	1.60031e-24	1.95452e-22	2.96167e-23	down-regulated
LOC_Os06g40720	17.6608	22.876	25.1928	0.345167	0.625333	-3.96625	3.90316	104.37	1.67879e-24	2.0374e-22	3.08726e-23	down-regulated
LOC_Os01g50890	2.41553	3.72675	2.94307	12.0131	11.4221	3.45645	1.03355	104.339	1.70542e-24	2.05669e-22	3.1165e-23	up-regulated
LOC_Os07g39620	78.021	94.0093	79.149	178.814	188.22	2.648	8.19121	104.205	1.82445e-24	2.18649e-22	3.31318e-23	up-regulated
LOC_Os01g22510	18.3711	23.8709	19.7779	0.45406	0.768833	-3.55508	3.98797	104.137	1.88775e-24	2.2483e-22	3.40683e-23	down-regulated
LOC_Os03g51830	14.0936	18.3445	15.7553	0.620324	0.734094	-3.04092	3.97385	104.113	1.9106e-24	2.26146e-22	3.42679e-23	down-regulated
LOC_Os12g40470	10.9732	14.1712	14.8362	69.8836	72.8186	3.93424	4.95862	103.847	2.18557e-24	2.57106e-22	3.89591e-23	up-regulated
LOC_Os08g41480	7.45251	8.54466	8.22889	0.225769	0.246463	-3.57908	2.65979	103.832	2.2017e-24	2.57425e-22	3.90075e-23	down-regulated
LOC_Os10g35040	3.1984	2.99409	2.48056	9.22509	12.2948	3.40221	3.67106	103.752	2.29265e-24	2.66434e-22	4.03726e-23	up-regulated
LOC_Os10g04570	6.1018	7.5954	6.11594	0.03937	0.091517	-5.03657	2.61747	103.442	2.68092e-24	3.09678e-22	4.69254e-23	down-regulated
LOC_Os05g50220	26.5839	31.7462	30.6262	0.628189	0.979988	-3.68158	4.64407	102.773	3.75857e-24	4.30278e-22	6.51999e-23	down-regulated
LOC_Os04g14810	47.5804	57.2041	62.0336	208.859	269.032	3.61297	7.1347	102.767	3.76985e-24	4.30278e-22	6.51999e-23	up-regulated
LOC_Os02g39700	4.36918	5.69342	5.3054	0.157642	0.159509	-3.47127	2.70524	102.71	3.87959e-24	4.40184e-22	6.67009e-23	down-regulated
LOC_Os02g11750	24.6968	30.5394	29.2806	0.556156	1.07349	-3.59219	4.96124	102.627	4.04663e-24	4.56437e-22	6.91636e-23	down-regulated
LOC_Os12g38150	8.60872	14.0147	10.6989	34.9502	58.9021	3.59517	5.05849	102.466	4.38943e-24	4.9169e-22	7.45055e-23	up-regulated
LOC_Os06g04195	0.755392	0.636759	0.6783	3.72642	4.34493	4.04823	1.79579	102.456	4.41047e-24	4.9169e-22	7.45055e-23	up-regulated
LOC_Os10g21238	20.4108	23.7908	29.0803	0.418704	0.841358	-3.72917	3.08735	102.441	4.44432e-24	4.926e-22	7.46435e-23	down-regulated
LOC_Os02g47360	16.9056	16.3925	17.2747	0.308969	0.582742	-3.72328	4.70668	102.402	4.53168e-24	4.99396e-22	7.56733e-23	down-regulated
LOC_Os07g12830	17.8912	25.0232	21.6284	0.85295	0.768645	-3.194	4.5581	102.324	4.71337e-24	5.1645e-22	7.82574e-23	down-regulated
LOC_Os11g43990	5.44815	7.37898	4.29457	0	0	-12.7976	2.3919	102.256	4.87812e-24	5.31465e-22	8.05327e-23	down-regulated
LOC_Os02g09060	9.24775	10.9656	9.06666	0.170545	0.332828	-3.75396	3.66807	102.129	5.20108e-24	5.6345e-22	8.53794e-23	down-regulated
LOC_Os08g45030	0.770597	0.866638	0.587196	1.99907	2.82009	3.21057	3.00169	102.114	5.24038e-24	5.64518e-22	8.55412e-23	up-regulated
LOC_Os03g07440	68.596	57.9555	59.7054	149.683	144.461	2.75126	6.57393	102.075	5.34506e-24	5.72578e-22	8.67625e-23	up-regulated
LOC_Os01g53730	72.2958	73.448	84.771	0.879601	1.77231	-4.34987	6.27546	101.912	5.80349e-24	6.18233e-22	9.36805e-23	down-regulated
LOC_Os01g13800	34.7729	38.8256	33.1603	64.7804	70.6137	2.44119	7.64865	101.651	6.62153e-24	7.01479e-22	1.06295e-22	up-regulated
LOC_Os02g51930	6.71775	6.57031	4.77869	15.3882	27.8882	3.34916	4.61881	101.52	7.07421e-24	7.45318e-22	1.12938e-22	up-regulated
LOC_Os05g37660	0.613132	0.973373	0.872078	2.68814	4.15853	3.57099	2.09793	101.449	7.3331e-24	7.68372e-22	1.16431e-22	up-regulated
LOC_Os04g01140	2.01806	2.16475	2.3059	5.40665	4.80584	2.75221	2.84072	101.41	7.47835e-24	7.79333e-22	1.18092e-22	up-regulated
LOC_Os06g04820	8.13858	11.2407	8.92111	0.271643	0.402246	-3.28308	3.5574	101.377	7.60487e-24	7.88235e-22	1.19441e-22	down-regulated
LOC_Os09g39860	5.50354	5.18233	5.45542	10.8629	15.7803	2.81065	4.40503	101.334	7.77107e-24	8.01131e-22	1.21395e-22	up-regulated
LOC_Os03g19250	22.393	22.673	19.6274	46.825	60.5512	2.82413	6.445	101.276	8.00297e-24	8.20626e-22	1.24349e-22	up-regulated
LOC_Os04g58280	103.827	79.0595	100.706	199.286	190.894	2.54857	8.73576	100.988	9.25408e-24	9.43866e-22	1.43024e-22	up-regulated
LOC_Os01g46020	6.7883	7.5237	7.72967	0.0887217	0.208331	-4.05724	3.0894	100.932	9.51945e-24	9.65796e-22	1.46347e-22	down-regulated
LOC_Os02g37080	23.2371	35.4518	29.3572	0.298783	0.815509	-4.19632	4.92113	100.769	1.0335e-23	1.04302e-21	1.58049e-22	down-regulated
LOC_Os01g34610	9.92582	12.9741	12.3815	0.278222	0.400467	-3.57656	3.88597	100.713	1.06335e-23	1.06684e-21	1.61658e-22	down-regulated
LOC_Os02g44940	12.0675	13.2676	9.5752	27.7973	26.7971	2.74599	4.2504	100.704	1.06823e-23	1.06684e-21	1.61658e-22	up-regulated
LOC_Os03g56220	16.5496	25.2535	19.9523	61.5557	60.7149	3.09319	6.42933	100.578	1.13824e-23	1.13087e-21	1.7136e-22	up-regulated
LOC_Os05g50470	9.20879	8.4173	9.44859	23.5235	19.4817	2.76303	4.43285	100.433	1.22464e-23	1.21043e-21	1.83416e-22	up-regulated
LOC_Os05g49070	10.0234	9.01739	9.34583	28.3034	38.0925	3.31424	5.09091	100.279	1.32343e-23	1.30137e-21	1.97196e-22	up-regulated
LOC_Os06g49000	1.5906	1.95157	1.64099	3.79597	3.18524	2.53279	3.22212	100.249	1.34365e-23	1.31451e-21	1.99187e-22	up-regulated
LOC_Os02g08200	21.012	22.1873	17.2073	42.4997	58.8109	2.83916	3.98104	100.144	1.41735e-23	1.37958e-21	2.09047e-22	up-regulated
LOC_Os05g51240	109.707	141.011	117.648	244.787	306.445	2.68124	8.11853	99.7706	1.71113e-23	1.65712e-21	2.51103e-22	up-regulated
LOC_Os08g33460	45.4005	48.6045	45.4972	99.864	93.5201	2.56996	5.98351	99.7267	1.74947e-23	1.68288e-21	2.55006e-22	up-regulated
LOC_Os09g24990	11.3227	14.4576	11.8506	30.6775	35.0434	2.9054	6.25327	99.7201	1.75529e-23	1.68288e-21	2.55006e-22	up-regulated
LOC_Os07g41810	8.69719	13.7503	11.8761	23.4335	23.9285	2.57055	5.51357	99.5943	1.87043e-23	1.78435e-21	2.70382e-22	up-regulated
LOC_Os09g25100	8.27093	6.42995	7.43802	43.9614	39.3401	4.00165	5.24076	99.5688	1.89469e-23	1.79855e-21	2.72533e-22	up-regulated
LOC_Os06g12882	5.89584	4.25579	5.15762	0	0	-12.0593	2.32041	99.3366	2.13032e-23	2.01226e-21	3.04917e-22	down-regulated
LOC_Os06g49090	14.9804	15.4799	15.1531	0.190647	0.357075	-4.28176	4.78172	98.9033	2.65132e-23	2.49211e-21	3.77628e-22	down-regulated
LOC_Os02g02000	72.07	46.4199	51.6668	175.01	217.032	3.28535	7.87111	98.8787	2.68456e-23	2.51105e-21	3.80498e-22	up-regulated
LOC_Os11g02550	4.86782	5.88896	4.63644	0.080366	0.037773	-4.92369	3.13209	98.8235	2.76044e-23	2.56949e-21	3.89353e-22	down-regulated
LOC_Os07g43720	22.6905	26.6721	28.1272	0.713635	1.31508	-3.15261	4.74155	98.786	2.8131e-23	2.60586e-21	3.94864e-22	down-regulated
LOC_Os09g28740	6.24249	8.17379	7.02142	15.8418	15.3954	2.64636	5.0266	98.7628	2.84635e-23	2.62398e-21	3.97611e-22	up-regulated
LOC_Os06g05860	15.5704	18.4175	15.5508	0.732728	0.945199	-2.78147	4.58465	98.7491	2.866e-23	2.62945e-21	3.9844e-22	down-regulated
LOC_Os07g47510	262.338	288.683	266.014	598.993	668.928	2.73089	9.51461	98.6997	2.9384e-23	2.68304e-21	4.0656e-22	up-regulated
LOC_Os02g02700	3.68634	3.79811	3.56636	7.01694	8.95747	2.6244	3.65872	98.6354	3.03547e-23	2.7518e-21	4.1698e-22	up-regulated
LOC_Os07g32560	33.2551	30.9937	27.7625	65.3605	63.5251	2.58144	6.35337	98.6309	3.04241e-23	2.7518e-21	4.1698e-22	up-regulated
LOC_Os01g27150	18.8832	21.9087	17.6118	0.364741	0.732356	-3.63613	5.16491	98.6058	3.08112e-23	2.77374e-21	4.20303e-22	down-regulated
LOC_Os06g43710	25.4016	33.8718	30.1622	0.256241	0.772199	-4.33459	4.89275	98.5831	3.11675e-23	2.78133e-21	4.21454e-22	down-regulated
LOC_Os01g41550	5.36218	6.42729	6.46619	16.5981	18.3775	3.03521	4.54034	98.5819	3.11858e-23	2.78133e-21	4.21454e-22	up-regulated
LOC_Os03g05570	2.12409	1.98041	1.66552	8.25733	8.28872	3.61286	2.53581	98.4569	3.32168e-23	2.94876e-21	4.46824e-22	up-regulated
LOC_Os10g01550	6.88763	7.14689	6.77253	0.142657	0.272034	-3.5483	3.90375	98.266	3.65791e-23	3.23227e-21	4.89785e-22	down-regulated
LOC_Os04g38870	47.8432	58.2052	53.4529	100.041	111.334	2.50526	7.26352	98.2194	3.74506e-23	3.29411e-21	4.99154e-22	up-regulated
LOC_Os10g11060	5.61783	9.13021	7.67999	0.038331	0.173785	-4.50449	2.4391	98.1553	3.86827e-23	3.38694e-21	5.13222e-22	down-regulated
LOC_Os05g30130	6.20126	8.39427	7.89241	0.237762	0.207295	-3.55746	3.13364	98.0015	4.18059e-23	3.64376e-21	5.52137e-22	down-regulated
LOC_Os03g05040	1.68999	1.58769	1.77542	0	0.019078	-5.68165	1.48422	97.8846	4.43497e-23	3.84799e-21	5.83084e-22	down-regulated
LOC_Os09g23730	63.6639	70.9961	55.7469	127.874	161.555	2.70098	6.97042	97.8227	4.57569e-23	3.941e-21	5.97179e-22	up-regulated
LOC_Os03g55350	5.14797	6.68574	3.71923	12.7283	17.6987	3.07043	4.96883	97.8194	4.58328e-23	3.941e-21	5.97179e-22	up-regulated
LOC_Os03g20500	4.9993	5.10397	5.2977	11.2667	11.5339	2.66099	3.8265	97.6763	4.92688e-23	4.20832e-21	6.37685e-22	up-regulated
LOC_Os09g19500	0.267021	0.205106	0.317159	2.17076	2.31991	4.57473	0.724873	97.6718	4.93805e-23	4.20832e-21	6.37685e-22	up-regulated
LOC_Os01g70490	2.63679	4.49851	3.92642	0	0.012452	-7.2441	2.41617	97.5468	5.25994e-23	4.44969e-21	6.74259e-22	down-regulated
LOC_Os03g16800	33.4726	41.1111	32.3366	76.0019	75.4066	2.60485	7.38638	97.538	5.28337e-23	4.44969e-21	6.74259e-22	up-regulated
LOC_Os04g57310	30.1498	47.8111	34.598	0.207207	0.616607	-4.97002	5.46098	97.5351	5.29089e-23	4.44969e-21	6.74259e-22	down-regulated
LOC_Os02g39360	101.366	82.3311	83.7824	249.829	334.543	3.2136	7.89905	97.5075	5.36536e-23	4.49261e-21	6.80764e-22	up-regulated
LOC_Os06g47700	0.855591	0.959134	0.88432	2.51707	3.28743	3.19795	2.73422	97.4887	5.41654e-23	4.51575e-21	6.84269e-22	up-regulated
LOC_Os07g41820	31.1596	30.6497	31.5504	67.7297	69.4574	2.64985	7.1238	97.2589	6.0831e-23	5.0495e-21	7.65148e-22	up-regulated
LOC_Os08g07080	3.11124	4.26235	1.911	0	0	-11.9632	1.0631	97.2233	6.19336e-23	5.11638e-21	7.75282e-22	down-regulated
LOC_Os05g18770	18.8346	24.8517	23.214	1.02413	1.44878	-2.65649	5.04085	97.2157	6.21703e-23	5.11638e-21	7.75282e-22	down-regulated
LOC_Os01g63410	104.547	135.431	158.392	2.28743	3.40373	-4.03279	7.01061	97.1344	6.47784e-23	5.30823e-21	8.04353e-22	down-regulated
LOC_Os03g52130	70.3819	60.7735	83.1342	1.63248	3.07857	-3.41778	5.13918	97.078	6.66482e-23	5.43821e-21	8.24049e-22	down-regulated
LOC_Os05g20660	4.77369	5.69018	5.77351	0	0	-10.827	0.701542	96.8144	7.61406e-23	6.18642e-21	9.37426e-22	down-regulated
LOC_Os08g05910	68.267	56.8751	56.3874	131.889	148.073	2.71467	7.92153	96.7417	7.8989e-23	6.39077e-21	9.68391e-22	up-regulated
LOC_Os05g32630	15.0942	21.5914	18.2346	0.777021	0.998579	-2.84272	4.68856	96.7072	8.03745e-23	6.47555e-21	9.81237e-22	down-regulated
LOC_Os08g37280	6.6444	10.449	7.19026	0.121402	0.18491	-4.16901	3.14506	96.5804	8.56927e-23	6.87514e-21	1.04179e-21	down-regulated
LOC_Os07g39780	12.8649	13.5443	14.4183	0.476644	0.764228	-2.94205	4.57021	96.5298	8.79092e-23	7.02358e-21	1.06428e-21	down-regulated
LOC_Os02g40730	2.13146	2.05494	2.14881	6.66681	7.58418	3.26086	3.35176	96.4999	8.92495e-23	7.10108e-21	1.07602e-21	up-regulated
LOC_Os04g41800	17.3569	19.4652	26.0312	50.737	62.0564	2.93505	4.7006	96.4765	9.03095e-23	7.15572e-21	1.0843e-21	up-regulated
LOC_Os02g31070	36.0742	34.675	39.5293	1.93534	2.39704	-2.57611	5.47682	96.4352	9.22131e-23	7.27649e-21	1.1026e-21	down-regulated
LOC_Os07g43700	14.1411	11.1601	9.89053	29.7964	43.1752	3.13667	5.70207	96.3684	9.53773e-23	7.49533e-21	1.13576e-21	up-regulated
LOC_Os02g58510	9.23832	9.17037	8.45609	15.3423	19.6686	2.47409	4.04649	96.1591	1.06013e-22	8.29715e-21	1.25726e-21	up-regulated
LOC_Os03g62270	13.7679	10.4697	12.9099	41.6814	56.2639	3.48147	6.01062	96.1458	1.06727e-22	8.3191e-21	1.26059e-21	up-regulated
LOC_Os02g52880	9.92075	12.965	10.949	0.468081	0.351222	-3.26444	3.1548	96.0909	1.09727e-22	8.51828e-21	1.29077e-21	down-regulated
LOC_Os04g02070	4.57829	4.88666	3.6606	0.0696398	0.0817412	-4.32544	3.31637	96.032	1.13039e-22	8.74004e-21	1.32437e-21	down-regulated
LOC_Os03g49480	8.0087	6.62433	5.4692	17.0748	19.7933	2.96485	4.22772	95.9429	1.18244e-22	9.10574e-21	1.37979e-21	up-regulated
LOC_Os12g01210	5.80947	4.58083	3.9147	8.61513	12.7364	2.66302	4.36545	95.7932	1.27532e-22	9.78167e-21	1.48221e-21	up-regulated
LOC_Os04g32660	41.2451	47.7409	40.7316	79.6857	77.6047	2.379	6.86031	95.6382	1.37918e-22	1.05362e-20	1.59655e-21	up-regulated
LOC_Os09g29520	11.4051	15.1113	9.60056	0.21343	0.317548	-3.96805	3.23439	95.5413	1.44836e-22	1.10207e-20	1.66996e-21	down-regulated
LOC_Os10g26850	31.7054	33.1164	32.0031	53.3182	66.3415	2.39904	5.97458	95.5185	1.46519e-22	1.11047e-20	1.68269e-21	up-regulated
LOC_Os07g44130	1.46592	2.29277	2.26966	6.39541	6.01302	3.14437	3.85483	95.414	1.54458e-22	1.16604e-20	1.76689e-21	up-regulated
LOC_Os03g08270	7.32622	7.27236	6.65837	0.296543	0.344291	-2.94262	4.20198	95.3927	1.56125e-22	1.174e-20	1.77895e-21	down-regulated
LOC_Os09g27940	4.52528	4.4924	4.97352	10.6949	13.3876	2.87347	4.37857	95.2284	1.69639e-22	1.26508e-20	1.91697e-21	up-regulated
LOC_Os10g36200	11.8378	20.3652	14.3326	0.152447	0.0345177	-5.83562	2.88968	95.2244	1.69983e-22	1.26508e-20	1.91697e-21	down-regulated
LOC_Os02g55060	295.697	336.583	319.598	823.896	906.625	2.95993	9.35352	95.2217	1.70217e-22	1.26508e-20	1.91697e-21	up-regulated
LOC_Os07g06250	6.74845	6.79706	6.67702	17.0564	21.2996	3.01609	2.60779	95.2133	1.7094e-22	1.26555e-20	1.91768e-21	up-regulated
LOC_Os07g42650	7.74082	6.52727	7.13426	0.212896	0.277981	-3.3359	3.15177	95.1745	1.74325e-22	1.28564e-20	1.94813e-21	down-regulated
LOC_Os04g42480	6.80733	8.81654	6.64871	0.105716	0.238313	-3.90388	3.69259	95.0951	1.81453e-22	1.33309e-20	2.02002e-21	down-regulated
LOC_Os06g38294	49.7915	50.6497	52.4152	117.989	139.151	2.8435	7.74652	94.9595	1.94322e-22	1.42218e-20	2.15503e-21	up-regulated
LOC_Os11g02424	160.494	191.293	211.22	469.676	494.309	2.87341	9.09323	94.9397	1.96272e-22	1.42374e-20	2.15739e-21	up-regulated
LOC_Os03g17580	265.631	204.291	257.719	593.744	578.581	2.77635	9.02273	94.9355	1.96686e-22	1.42374e-20	2.15739e-21	up-regulated
LOC_Os06g49760	14.2475	38.9172	18.4105	114.216	99.2403	3.70565	6.02367	94.9348	1.96762e-22	1.42374e-20	2.15739e-21	up-regulated
LOC_Os02g53530	26.8239	33.5936	21.8956	66.8722	69.2586	2.83043	5.96182	94.7521	2.15781e-22	1.55549e-20	2.35702e-21	up-regulated
LOC_Os01g65790	4.61399	5.78416	3.59256	14.5505	15.6357	3.2136	4.40681	94.738	2.17324e-22	1.56075e-20	2.36499e-21	up-regulated
LOC_Os02g34500	5.57505	6.15485	5.67392	0.189742	0.257842	-3.17937	3.54178	94.7254	2.18713e-22	1.56486e-20	2.37123e-21	down-regulated
LOC_Os03g22270	280.922	310.624	342.18	710.176	800.297	2.7889	10.3721	94.7109	2.20322e-22	1.57051e-20	2.37979e-21	up-regulated
LOC_Os02g51910	4.72442	3.9333	2.99192	10.1847	17.4219	3.33008	4.55652	94.6938	2.22232e-22	1.57826e-20	2.39153e-21	up-regulated
LOC_Os10g34270	29.4329	27.9115	23.3084	59.6321	65.3186	2.7261	5.60872	94.4176	2.55504e-22	1.80786e-20	2.73944e-21	up-regulated
LOC_Os08g14390	12.2505	13.261	15.5146	32.9306	32.2632	2.76394	4.91355	94.1062	2.99038e-22	2.10811e-20	3.19441e-21	up-regulated
LOC_Os09g25470	13.2611	16.4132	12.6293	39.1404	45.3205	3.09706	4.01419	94.0299	3.10789e-22	2.18293e-20	3.30778e-21	up-regulated
LOC_Os01g61710	12.0235	16.1563	13.9571	0.286752	0.588872	-3.47042	4.75066	93.9213	3.28322e-22	2.29766e-20	3.48163e-21	down-regulated
LOC_Os12g40840	51.5712	62.2805	53.2437	3.24135	4.16021	-2.39647	6.39385	93.892	3.33221e-22	2.32346e-20	3.52072e-21	down-regulated
LOC_Os02g02524	5.26129	7.59256	5.68465	0.097684	0.185387	-3.90815	2.45679	93.7568	3.56769e-22	2.47864e-20	3.75588e-21	down-regulated
LOC_Os01g03570	8.48593	9.28262	8.7715	0.289626	0.381691	-3.19221	3.59183	93.714	3.64568e-22	2.52368e-20	3.82412e-21	down-regulated
LOC_Os12g02094	59.1513	68.5359	68.6026	2.58093	3.86614	-2.83121	5.92255	93.6138	3.83505e-22	2.64522e-20	4.00829e-21	down-regulated
LOC_Os08g25080	23.1862	28.9685	30.0803	0.890897	1.42721	-3.0317	4.30079	93.5705	3.91977e-22	2.69396e-20	4.08215e-21	down-regulated
LOC_Os03g49990	37.6963	41.3606	35.3104	73.2259	85.5274	2.57	7.40143	93.5604	3.93999e-22	2.69819e-20	4.08855e-21	up-regulated
LOC_Os01g50840	87.6433	100.143	93.8133	242.289	247.231	2.89667	7.78272	93.5342	3.99247e-22	2.7244e-20	4.12827e-21	up-regulated
LOC_Os07g15190	19.7944	18.836	21.2367	59.2444	69.1446	3.19162	3.80863	93.497	4.06817e-22	2.76621e-20	4.19162e-21	up-regulated
LOC_Os11g43320	0.873768	1.02419	0.724502	0	0	-10.9931	0.920334	93.3576	4.36499e-22	2.95755e-20	4.48156e-21	down-regulated
LOC_Os03g27170	4.98428	4.74128	3.58723	8.46541	10.6339	2.61303	3.02754	93.3497	4.3825e-22	2.95896e-20	4.48369e-21	up-regulated
LOC_Os01g65650	5.98881	7.81571	5.66634	0.279879	0.40021	-2.73269	4.01256	93.2795	4.54067e-22	3.05499e-20	4.62922e-21	down-regulated
LOC_Os11g36060	13.1338	16.5265	17.4032	0.532337	0.785317	-3.05387	4.3677	93.1148	4.93466e-22	3.30736e-20	5.01162e-21	down-regulated
LOC_Os06g28590	7.81129	7.61049	7.63059	0.194302	0.216134	-3.71441	3.80206	93.1086	4.95026e-22	3.30736e-20	5.01162e-21	down-regulated
LOC_Os11g33394	1.15564	2.26002	1.61277	6.34633	7.8722	3.60725	3.4167	93.0457	5.11004e-22	3.40209e-20	5.15516e-21	up-regulated
LOC_Os07g03070	22.5997	23.5108	22.7708	0.71381	1.29668	-3.00116	4.75439	93.0389	5.12752e-22	3.40209e-20	5.15516e-21	down-regulated
LOC_Os04g24850	10.5423	9.30535	12.296	27.5428	26.2409	2.83356	4.92943	92.9534	5.35411e-22	3.54017e-20	5.36441e-21	up-regulated
LOC_Os01g39290	10.1977	10.4606	9.48928	26.8481	33.2675	3.08912	4.8377	92.8752	5.56991e-22	3.67021e-20	5.56145e-21	up-regulated
LOC_Os03g56810	21.7298	31.7072	24.0162	42.0916	46.334	2.29676	6.168	92.6183	6.34186e-22	4.16456e-20	6.31054e-21	up-regulated
LOC_Os12g43370	37.3394	45.5355	41.4982	1.33655	2.03033	-3.1079	5.60858	92.5334	6.61982e-22	4.33225e-20	6.56464e-21	down-regulated
LOC_Os09g28530	4.84233	4.33342	5.35618	18.0723	24.2478	3.62782	2.40342	92.4844	6.78592e-22	4.42585e-20	6.70647e-21	up-regulated
LOC_Os04g27850	8.26397	9.73932	8.93292	0.41642	0.376082	-2.97629	3.08685	92.4755	6.81639e-22	4.43065e-20	6.71374e-21	down-regulated
LOC_Os08g27100	1.78549	2.05467	1.91751	6.46604	7.86754	3.41003	2.04437	92.4402	6.93905e-22	4.49514e-20	6.81147e-21	up-regulated
LOC_Os02g36510	1.40693	1.38612	1.40372	4.55778	5.57401	3.36006	2.41829	92.3455	7.27931e-22	4.69969e-20	7.12142e-21	up-regulated
LOC_Os08g34720	23.2485	21.5124	24.1243	46.1079	46.6703	2.52217	6.40135	92.3268	7.34828e-22	4.7283e-20	7.16476e-21	up-regulated
LOC_Os08g29170	257.71	215.764	242.036	442.18	538.184	2.54193	9.48963	92.2083	7.80188e-22	5.00338e-20	7.58159e-21	up-regulated
LOC_Os09g32670	6.29027	8.69862	5.45396	15.773	14.7997	2.68936	4.58028	92.1931	7.86201e-22	5.02513e-20	7.61456e-21	up-regulated
LOC_Os11g45940	1.48345	0.783109	0.959836	6.93438	9.07044	4.38254	1.65583	92.1001	8.24003e-22	5.24925e-20	7.95417e-21	up-regulated
LOC_Os07g05400	10.4478	15.2155	14.3538	0.426446	0.539721	-3.2568	3.99259	92.0533	8.43745e-22	5.35722e-20	8.11777e-21	down-regulated
LOC_Os01g49440	5.01327	6.38273	5.45626	14.6102	14.8522	2.90703	3.80776	91.9979	8.67666e-22	5.49092e-20	8.32037e-21	up-regulated
LOC_Os09g38510	6.2413	8.33173	7.9361	16.1424	18.328	2.71507	4.29786	91.8623	9.29244e-22	5.86127e-20	8.88155e-21	up-regulated
LOC_Os11g02400	1011.73	1226.57	1267.66	3013.4	3618.37	3.01621	11.3236	91.8446	9.37573e-22	5.89442e-20	8.93178e-21	up-regulated
LOC_Os07g37550	1418.5	1074.04	1065.14	2819.99	2991.62	2.79627	11.213	91.7484	9.84274e-22	6.16779e-20	9.34603e-21	up-regulated
LOC_Os01g68380	7.1788	8.39208	7.08457	0.144678	0.259112	-3.69748	3.72832	91.7201	9.9847e-22	6.23637e-20	9.44994e-21	down-regulated
LOC_Os12g02980	84.7426	109.049	104.071	162.853	161.248	2.22361	7.95646	91.6888	1.01439e-21	6.31523e-20	9.56944e-21	up-regulated
LOC_Os03g09120	17.0311	17.4581	22.1307	46.8642	50.4462	2.87363	5.66273	91.6557	1.0315e-21	6.40098e-20	9.69938e-21	up-regulated
LOC_Os06g04880	7.23376	8.78711	7.43327	0.16021	0.144836	-4.14473	3.45939	91.6379	1.04083e-21	6.43802e-20	9.7555e-21	down-regulated
LOC_Os11g29500	70.2574	63.9498	64.6336	144.681	107.748	2.44219	6.26231	91.4844	1.12475e-21	6.93473e-20	1.05082e-20	up-regulated
LOC_Os04g49530	7.67913	9.42261	8.51099	0.28391	0.429574	-3.06275	3.66608	91.3763	1.18793e-21	7.28111e-20	1.1033e-20	down-regulated
LOC_Os10g41510	21.5325	27.9175	27.4896	0.815108	1.15446	-3.18312	4.48219	91.3748	1.1888e-21	7.28111e-20	1.1033e-20	down-regulated
LOC_Os08g23410	151.714	103.215	111.793	285.44	252.808	2.64154	8.04542	91.369	1.19232e-21	7.28111e-20	1.1033e-20	up-regulated
LOC_Os10g33275	11.0181	11.4205	11.1351	0.487456	0.653209	-2.78303	4.7439	91.3428	1.20816e-21	7.33714e-20	1.11179e-20	down-regulated
LOC_Os02g48560	73.8342	80.5316	54.6557	187.349	220.629	3.06348	8.48698	91.3412	1.20915e-21	7.33714e-20	1.11179e-20	up-regulated
LOC_Os01g53610	4.01827	4.97483	4.24265	0.141166	0.172857	-3.27272	3.0265	91.1818	1.31061e-21	7.92774e-20	1.20129e-20	down-regulated
LOC_Os06g49880	4.96098	6.55647	4.82282	11.4555	11.7864	2.61087	3.7247	91.1501	1.33178e-21	8.03046e-20	1.21685e-20	up-regulated
LOC_Os09g26300	1.31568	1.47912	1.33133	4.00909	4.66823	3.16455	1.80542	91.1156	1.35517e-21	8.14589e-20	1.23434e-20	up-regulated
LOC_Os09g26960	61.4472	63.6863	48.2302	122.462	125.348	2.61414	7.5822	91.0182	1.42355e-21	8.53015e-20	1.29257e-20	up-regulated
LOC_Os06g20200	9.72618	8.7891	9.69853	22.0917	21.1104	2.70767	4.90521	90.9601	1.46597e-21	8.757e-20	1.32694e-20	up-regulated
LOC_Os02g42470	8.46827	10.3175	9.8952	42.5844	47.9846	3.75341	2.79083	90.9174	1.498e-21	8.92052e-20	1.35172e-20	up-regulated
LOC_Os04g25800	15.7804	13.9615	18.8045	41.226	39.6507	2.82705	5.6327	90.7167	1.65785e-21	9.82653e-20	1.48901e-20	up-regulated
LOC_Os03g55840	6.97696	6.99486	6.73604	18.0521	18.5288	2.9161	4.68577	90.7137	1.66039e-21	9.82653e-20	1.48901e-20	up-regulated
LOC_Os10g41460	19.6197	19.7701	16.9059	36.8481	37.483	2.49771	5.56655	90.4122	1.93374e-21	1.1409e-19	1.72881e-20	up-regulated
LOC_Os03g20760	6.4357	6.61668	7.47083	13.5522	17.507	2.68771	3.32081	90.3985	1.94713e-21	1.14528e-19	1.73544e-20	up-regulated
LOC_Os03g57349	241.251	238.794	244.557	450.765	472.044	2.44332	8.55607	90.3394	2.00613e-21	1.17638e-19	1.78256e-20	up-regulated
LOC_Os02g55610	105.545	107.415	102.979	180.389	190.301	2.32621	7.17157	90.19	2.16358e-21	1.26484e-19	1.9166e-20	up-regulated
LOC_Os01g12680	1.20574	1.22974	0.837163	3.82083	4.23363	3.39249	2.95913	90.1824	2.17187e-21	1.26583e-19	1.9181e-20	up-regulated
LOC_Os11g06440	7.21297	9.0224	5.89747	14.492	19.4486	2.71746	4.60856	90.1732	2.18201e-21	1.26788e-19	1.92121e-20	up-regulated
LOC_Os08g23360	9.7642	12.1928	9.42766	0.198275	0.344956	-3.7414	3.47031	90.1018	2.26214e-21	1.31047e-19	1.98575e-20	down-regulated
LOC_Os03g49830	10.5023	9.8284	6.07879	19.6245	19.1221	2.65115	4.76658	90.0891	2.27677e-21	1.31219e-19	1.98836e-20	up-regulated
LOC_Os01g61070	28.8356	81.6221	42.3397	0.388447	0.588906	-5.1393	5.22281	90.0873	2.2788e-21	1.31219e-19	1.98836e-20	down-regulated
LOC_Os09g16280	10.3481	9.90726	12.0258	24.7738	23.077	2.66138	4.2233	90.0613	2.30899e-21	1.32559e-19	2.00867e-20	up-regulated
LOC_Os09g19560	26.4739	34.262	35.3542	1.24151	1.82573	-2.86943	5.23001	89.8987	2.50676e-21	1.43188e-19	2.16972e-20	down-regulated
LOC_Os10g30620	0	0	0.027471	1.53333	1.76867	8.81424	1.00848	89.8969	2.50906e-21	1.43188e-19	2.16972e-20	up-regulated
LOC_Os10g35630	18.0734	20.8535	14.0264	33.6106	39.8915	2.57288	5.617	89.8866	2.52213e-21	1.43507e-19	2.17455e-20	up-regulated
LOC_Os07g39590	41.1573	53.1823	47.6334	85.6923	90.3756	2.41222	7.13447	89.8588	2.55778e-21	1.45105e-19	2.19877e-20	up-regulated
LOC_Os02g53200	4.06365	4.48274	3.16217	12.7193	11.3445	3.14069	4.08647	89.8012	2.63339e-21	1.48954e-19	2.25709e-20	up-regulated
LOC_Os01g56850	4.60217	5.93998	5.0753	13.1903	13.5755	2.87917	4.53301	89.7545	2.69619e-21	1.52057e-19	2.30411e-20	up-regulated
LOC_Os09g34300	8.8945	9.79241	8.55908	0.164421	0.291109	-3.78343	3.4253	89.7284	2.73211e-21	1.53631e-19	2.32797e-20	down-regulated
LOC_Os11g44310	1.78082	2.04522	1.87161	0	0	-11.5138	1.15602	89.6724	2.81052e-21	1.57578e-19	2.38777e-20	down-regulated
LOC_Os04g40830	4.88211	4.21376	4.81057	0.120243	0.161157	-3.53026	3.15304	89.4748	3.10566e-21	1.73618e-19	2.63083e-20	down-regulated
LOC_Os03g57240	101.419	71.7841	73.147	308.177	323.082	3.44415	8.3087	89.3919	3.23859e-21	1.80523e-19	2.73546e-20	up-regulated
LOC_Os09g11250	4.93854	8.12106	6.10542	0.064123	0.141263	-4.32158	2.85783	89.3732	3.26937e-21	1.8171e-19	2.75345e-20	down-regulated
LOC_Os06g44450	236.657	288.112	235.561	586.501	768.954	2.9321	9.60617	89.25	3.47948e-21	1.92829e-19	2.92193e-20	up-regulated
LOC_Os03g22810	153.029	186.342	126.717	273.119	274.081	2.33558	8.19408	89.1699	3.62311e-21	2.00211e-19	3.03378e-20	up-regulated
LOC_Os06g04330	9.56975	10.4818	9.30098	0.330186	0.598902	-2.86137	3.66752	89.1556	3.64944e-21	2.01086e-19	3.04705e-20	down-regulated
LOC_Os05g29735	38.3717	51.8513	42.698	86.7234	104.548	2.62652	6.09459	89.1389	3.68035e-21	2.02208e-19	3.06405e-20	up-regulated
LOC_Os03g64050	5.9067	2.89107	5.93236	18.6789	16.1865	3.32039	3.95921	89.1143	3.72653e-21	2.04161e-19	3.09364e-20	up-regulated
LOC_Os01g69090	8.5919	9.31944	7.91415	16.9595	16.5543	2.47523	4.49506	89.061	3.8282e-21	2.09133e-19	3.16899e-20	up-regulated
LOC_Os02g06605	4.59645	3.60371	3.11488	10.2979	10.7356	2.98423	2.49056	88.9984	3.95139e-21	2.1525e-19	3.26167e-20	up-regulated
LOC_Os07g43020	51.3477	60.5887	60.6991	134.159	174.079	2.93138	6.80193	88.8778	4.19975e-21	2.28131e-19	3.45686e-20	up-regulated
LOC_Os11g20790	43.2573	52.1697	50.6507	2.23257	3.04839	-2.68997	5.276	88.8666	4.22348e-21	2.28772e-19	3.46657e-20	down-regulated
LOC_Os09g29490	79.7483	88.3964	98.9036	170.581	181.527	2.49462	7.69133	88.8103	4.3455e-21	2.34718e-19	3.55667e-20	up-regulated
LOC_Os08g28010	2.00018	2.16387	2.46725	0	0.02627	-5.73484	1.41656	88.783	4.40585e-21	2.37309e-19	3.59594e-20	down-regulated
LOC_Os01g53460	1.86521	2.60706	1.65684	4.65161	5.96953	2.89535	2.77918	88.7134	4.56371e-21	2.45124e-19	3.71435e-20	up-regulated
LOC_Os06g27910	2.21897	2.8223	2.96388	6.72823	9.85607	3.14243	3.40589	88.6857	4.628e-21	2.47883e-19	3.75615e-20	up-regulated
LOC_Os03g12390	27.7963	29.6604	29.7204	61.4622	76.237	2.75317	6.36039	88.4631	5.17911e-21	2.76628e-19	4.19173e-20	up-regulated
LOC_Os07g16970	1.00334	2.02435	1.53781	0	0	-11.0042	1.07671	88.3667	5.43783e-21	2.8964e-19	4.3889e-20	down-regulated
LOC_Os01g14110	12.907	17.3612	13.9726	33.2479	32.0395	2.6654	4.11737	88.3497	5.48477e-21	2.91331e-19	4.41452e-20	up-regulated
LOC_Os03g63910	43.9652	35.9428	38.8342	78.8494	73.9407	2.45506	7.52922	88.3299	5.53984e-21	2.93443e-19	4.44653e-20	up-regulated
LOC_Os04g47530	7.39614	9.26698	8.86205	0.442926	0.428037	-2.76976	3.46263	88.2948	5.6391e-21	2.97878e-19	4.51373e-20	down-regulated
LOC_Os09g07160	3.28767	4.53657	4.04253	0.099635	0.147705	-3.46199	2.08636	88.1855	5.95949e-21	3.13937e-19	4.75708e-20	down-regulated
LOC_Os03g58810	7.02975	9.66952	8.32712	0.188799	0.221081	-3.81925	4.1952	88.1795	5.97768e-21	3.14033e-19	4.75853e-20	down-regulated
LOC_Os03g51430	5.5343	10.2012	8.46267	0.055714	0.0951635	-5.17501	2.65293	88.1632	6.02706e-21	3.15762e-19	4.78473e-20	down-regulated
LOC_Os05g49320	132.954	90.5293	132.516	287.908	299.872	2.80702	7.36363	88.1111	6.18785e-21	3.23303e-19	4.89899e-20	up-regulated
LOC_Os07g07580	17.4758	21.2698	21.8084	0.462947	0.945296	-3.32803	4.77698	88.0674	6.32611e-21	3.29628e-19	4.99484e-20	down-regulated
LOC_Os03g18220	46.3378	60.0962	42.6664	82.0115	91.9794	2.32615	7.35847	87.9917	6.57304e-21	3.41567e-19	5.17574e-20	up-regulated
LOC_Os09g31260	41.1568	45.5213	44.9646	75.6737	74.3615	2.28681	5.99181	87.9816	6.60658e-21	3.42381e-19	5.18809e-20	up-regulated
LOC_Os03g08020	124.355	146.911	124.901	263.691	244.695	2.46207	8.21334	87.9639	6.66592e-21	3.44525e-19	5.22058e-20	up-regulated
LOC_Os09g10820	8.55308	13.3899	10.9889	0.197053	0.385214	-3.70333	3.48811	87.941	6.7435e-21	3.47164e-19	5.26056e-20	down-regulated
LOC_Os03g05300	119.479	129.735	113.878	228.661	212.654	2.38131	5.62231	87.9382	6.75318e-21	3.47164e-19	5.26056e-20	up-regulated
LOC_Os01g53330	35.2297	26.9593	22.4756	58.9067	51.9181	2.48099	6.14134	87.9278	6.78885e-21	3.48065e-19	5.27421e-20	up-regulated
LOC_Os04g47220	188.992	241.759	189.473	543.947	701.261	3.10541	9.12309	87.7773	7.3255e-21	3.74577e-19	5.67595e-20	up-regulated
LOC_Os04g34600	88.4566	77.8494	74.4872	160.041	158.898	2.49863	7.19281	87.687	7.66779e-21	3.91037e-19	5.92536e-20	up-regulated
LOC_Os04g59440	46.2198	45.8722	32.9037	115.193	175.745	3.31069	6.74041	87.4892	8.47413e-21	4.31012e-19	6.5311e-20	up-regulated
LOC_Os04g55520	59.2737	72.528	66.7165	161.668	183.969	2.89894	7.31821	87.4081	8.82862e-21	4.47854e-19	6.78631e-20	up-regulated
LOC_Os12g10720	14.5203	16.7407	16.8324	0.429155	0.844073	-3.12549	4.04459	87.2031	9.79293e-21	4.94604e-19	7.4947e-20	down-regulated
LOC_Os12g26220	3.53409	2.52016	3.10988	9.09082	11.8816	3.27599	2.1655	87.2013	9.80179e-21	4.94604e-19	7.4947e-20	up-regulated
LOC_Os03g01020	73.8298	62.5908	75.7803	135.994	132.977	2.43274	7.4276	87.0869	1.03859e-20	5.22701e-19	7.92046e-20	up-regulated
LOC_Os06g06470	4.03426	4.31569	4.32947	0.027949	0.058285	-4.94608	2.04337	87.063	1.05117e-20	5.27651e-19	7.99547e-20	down-regulated
LOC_Os03g54850	1.18084	2.02131	1.29803	0	0	-10.8669	0.688053	87.047	1.0597e-20	5.29201e-19	8.01895e-20	down-regulated
LOC_Os12g09620	17.1259	17.7794	14.6099	42.2959	61.1635	3.15507	4.84067	87.0456	1.06046e-20	5.29201e-19	8.01895e-20	up-regulated
LOC_Os07g25730	1.02667	1.06611	0.893477	0	0	-11.0002	0.880238	87.0418	1.06254e-20	5.29201e-19	8.01895e-20	down-regulated
LOC_Os01g65260	22.6642	20.1019	18.8166	47.4959	56.731	2.84978	6.32946	87.0029	1.08364e-20	5.38312e-19	8.15701e-20	up-regulated
LOC_Os01g47540	12.9619	17.4736	15.2196	0.55586	0.850131	-2.91732	4.99462	86.9196	1.13026e-20	5.60018e-19	8.48593e-20	down-regulated
LOC_Os03g51900	6.45514	8.67829	7.57974	0.209265	0.355237	-3.22271	3.58702	86.8912	1.14661e-20	5.66657e-19	8.58653e-20	down-regulated
LOC_Os08g43190	347.851	325.236	370.033	693.594	835.797	2.6421	10.0376	86.8118	1.19353e-20	5.88326e-19	8.91487e-20	up-regulated
LOC_Os01g49230	7.65278	6.80181	6.80121	16.0409	20.5348	2.87174	4.34151	86.6846	1.27283e-20	6.25807e-19	9.48283e-20	up-regulated
LOC_Os04g27860	88.6272	113.033	95.2655	161.785	172.881	2.27437	5.45027	86.6381	1.30316e-20	6.39079e-19	9.68394e-20	up-regulated
ChrSy.fgenesh.gene.86	66.2321	55.0417	69.0481	115.087	113.233	2.35248	5.89385	86.4923	1.40283e-20	6.86204e-19	1.0398e-19	up-regulated
LOC_Os08g25799	18.895	20.5116	21.8292	1.10827	1.44882	-2.48462	4.25905	86.4314	1.44667e-20	7.05851e-19	1.06957e-19	down-regulated
LOC_Os04g46390	173.247	178.539	192.584	7.2486	11.3653	-2.78043	7.5736	86.418	1.45653e-20	7.08858e-19	1.07413e-19	down-regulated
LOC_Os07g19190	18.0799	22.8599	20.4964	0.948083	1.4094	-2.60213	4.2586	86.4121	1.46089e-20	7.09181e-19	1.07462e-19	down-regulated
LOC_Os10g35130	6.43869	9.2996	8.64376	0	0.139229	-5.29629	3.03582	86.4024	1.46807e-20	7.10867e-19	1.07717e-19	down-regulated
LOC_Os03g43440	29.5805	30.3146	28.6127	61.5984	63.5852	2.5963	6.51084	86.3707	1.49178e-20	7.20526e-19	1.09181e-19	up-regulated
LOC_Os02g04560	4.41487	4.08281	4.83957	0.090381	0.194401	-3.4355	2.71445	86.347	1.50978e-20	7.27387e-19	1.10221e-19	down-regulated
LOC_Os06g40620	39.1956	46.1022	42.7786	1.831	3.00397	-2.62815	5.47337	86.2913	1.55292e-20	7.46299e-19	1.13086e-19	down-regulated
LOC_Os02g45225	315.878	323.53	346.491	693.651	764.369	2.65851	8.76136	86.2226	1.60777e-20	7.70726e-19	1.16788e-19	up-regulated
LOC_Os01g74660	62.7221	78.0545	55.5304	147.303	185.654	2.86288	7.23553	86.143	1.67383e-20	8.0039e-19	1.21283e-19	up-regulated
LOC_Os05g33270	5.55206	7.58615	6.05952	0.269596	0.272324	-3.03667	3.18169	86.1278	1.68672e-20	8.0455e-19	1.21913e-19	down-regulated
LOC_Os01g10950	4.06601	4.46924	2.90938	8.72189	7.11441	2.57317	4.04075	86.1165	1.69641e-20	8.07161e-19	1.22309e-19	up-regulated
LOC_Os06g09260	137.447	125.528	158.723	333.235	573.854	3.18804	7.03071	86.0565	1.7487e-20	8.29982e-19	1.25767e-19	up-regulated
LOC_Os01g40330	8.72405	8.66794	9.10904	0.236151	0.408123	-3.26675	4.22594	85.9046	1.88825e-20	8.94006e-19	1.35468e-19	down-regulated
LOC_Os06g34400	36.0301	35.288	41.6583	129.419	147.774	3.38628	7.19571	85.8852	1.9069e-20	9.00612e-19	1.36469e-19	up-regulated
LOC_Os01g48640	40.5417	49.5701	41.8795	97.15	95.3816	2.64691	7.79793	85.6994	2.09476e-20	9.86906e-19	1.49545e-19	up-regulated
LOC_Os10g33660	26.4613	28.4339	26.137	0.677792	1.04141	-3.4546	4.43293	85.692	2.10266e-20	9.88198e-19	1.49741e-19	down-regulated
LOC_Os10g21406	81.8037	85.2869	120.937	2.30314	2.51849	-3.78726	4.1207	85.6329	2.16639e-20	1.01566e-18	1.53902e-19	down-regulated
LOC_Os02g54980	130.576	146.581	141.865	326.983	370.782	2.83231	9.15775	85.6246	2.17554e-20	1.01746e-18	1.54175e-19	up-regulated
LOC_Os10g41749	1.9235	2.43992	1.65453	0.0236284	0.0436539	-4.35252	2.72002	85.569	2.23757e-20	1.04393e-18	1.58186e-19	down-regulated
LOC_Os04g01570	5.93417	6.97457	6.08035	16.2825	16.3787	2.88256	3.63822	85.556	2.25232e-20	1.04826e-18	1.58842e-19	up-regulated
LOC_Os04g33990	18.2117	14.2472	13.4486	28.0926	32.3245	2.48422	4.73528	85.5463	2.26344e-20	1.05088e-18	1.5924e-19	up-regulated
LOC_Os05g38040	35.7025	33.1924	31.8941	62.8739	85.5029	2.64736	6.82995	85.4735	2.34833e-20	1.08766e-18	1.64813e-19	up-regulated
LOC_Os12g15400	7.04828	6.19221	7.18485	11.0436	11.0848	2.20683	4.35731	85.3467	2.50379e-20	1.15687e-18	1.753e-19	up-regulated
LOC_Os03g15040	20.3349	17.2412	18.3059	0.382745	0.482629	-3.91562	5.02837	85.3093	2.55164e-20	1.17614e-18	1.78221e-19	down-regulated
LOC_Os02g37020	3.87616	3.68401	3.27182	0.096538	0.080949	-3.80453	2.50411	85.2985	2.56557e-20	1.17777e-18	1.78467e-19	down-regulated
LOC_Os11g34940	420.15	369.145	444.11	779.842	702.968	2.35846	8.79046	85.2971	2.56744e-20	1.17777e-18	1.78467e-19	up-regulated
LOC_Os12g22839	17.4768	17.4533	16.2119	35.5582	33.97	2.53994	4.70616	85.2202	2.66921e-20	1.22153e-18	1.85098e-19	up-regulated
LOC_Os02g54990	74.6017	71.6504	60.8429	122.951	113.136	2.28653	7.56504	85.1926	2.70674e-20	1.23498e-18	1.87136e-19	up-regulated
LOC_Os07g28614	140.893	136.127	159.237	305.299	320.779	2.61378	7.60004	85.1866	2.71489e-20	1.23498e-18	1.87136e-19	up-regulated
LOC_Os03g03280	4.78179	5.26747	3.85818	9.17483	9.04879	2.49075	4.60988	85.1844	2.71792e-20	1.23498e-18	1.87136e-19	up-regulated
LOC_Os01g69910	6.19496	6.13503	5.91508	0.0398803	0.153425	-4.43277	3.53216	85.1473	2.7695e-20	1.25544e-18	1.90236e-19	down-regulated
LOC_Os07g47400	16.2738	11.7393	8.0821	55.8032	68.1509	3.86651	5.44635	85.1389	2.7812e-20	1.25777e-18	1.9059e-19	up-regulated
LOC_Os01g14890	56.4267	52.1947	55.4305	88.5728	108.67	2.35593	6.72831	84.9677	3.03281e-20	1.36833e-18	2.07343e-19	up-regulated
LOC_Os03g45710	166.879	141.059	175.186	297.777	282.699	2.35572	7.87767	84.9006	3.13741e-20	1.4122e-18	2.1399e-19	up-regulated
LOC_Os06g11410	1.55681	1.80182	2.02696	0	0.020218	-5.82283	1.19865	84.8436	3.22925e-20	1.45014e-18	2.19739e-19	down-regulated
LOC_Os01g36220	7.40159	9.75739	8.44594	15.3488	13.7881	2.291	4.21342	84.836	3.24165e-20	1.45231e-18	2.20067e-19	up-regulated
LOC_Os11g04150	3.63005	4.81364	4.45868	0	0.105185	-4.7597	2.23531	84.7129	3.44989e-20	1.542e-18	2.33658e-19	down-regulated
LOC_Os08g37720	69.268	74.9755	82.7917	4.00689	3.86117	-2.7525	5.68692	84.6542	3.55391e-20	1.58479e-18	2.40143e-19	down-regulated
LOC_Os02g01820	1.57619	2.54234	1.72587	0	0	-10.4869	0.359487	84.6208	3.61436e-20	1.60801e-18	2.43661e-19	down-regulated
LOC_Os01g52230	62.2994	59.3636	46.4062	232.353	265.177	3.66025	7.43155	84.6119	3.6308e-20	1.61159e-18	2.44203e-19	up-regulated
LOC_Os02g35600	60.7667	67.0702	67.3012	94.7633	108.406	2.15386	6.95757	84.544	3.7576e-20	1.66402e-18	2.52148e-19	up-regulated
LOC_Os02g51130	3.12356	4.268	2.33381	7.23836	7.33344	2.69095	3.4518	84.5051	3.83226e-20	1.69317e-18	2.56565e-19	up-regulated
LOC_Os04g02850	22.7248	18.2675	19.1295	34.9175	44.9065	2.49525	6.29263	84.4779	3.88528e-20	1.71265e-18	2.59517e-19	up-regulated
LOC_Os04g05030	10.0459	9.27097	8.12448	0.177409	0.326658	-3.66261	3.07107	84.4448	3.95101e-20	1.73763e-18	2.63302e-19	down-regulated
LOC_Os08g39430	248.12	155.737	201.274	477.11	528.762	2.81469	8.09482	84.3839	4.07446e-20	1.78782e-18	2.70908e-19	up-regulated
LOC_Os01g58022	15.7506	15.8799	17.0884	0	0.100758	-6.68454	2.10676	84.3621	4.11972e-20	1.80355e-18	2.73291e-19	down-regulated
LOC_Os10g33170	5.33258	6.63515	6.77226	15.4883	20.7542	3.04673	4.99134	84.35	4.14499e-20	1.80639e-18	2.73721e-19	up-regulated
LOC_Os04g42020	216.19	168.698	195.973	411.069	473.254	2.693	8.88509	84.35	4.14504e-20	1.80639e-18	2.73721e-19	up-regulated
LOC_Os03g01018	48.2897	43.3901	45.67	117.083	116.968	2.86163	6.88131	84.2834	4.28695e-20	1.864e-18	2.82451e-19	up-regulated
LOC_Os03g14570	54.423	60.3485	56.3248	133.258	148.121	2.81467	7.03985	84.2035	4.46379e-20	1.9365e-18	2.93436e-19	up-regulated
LOC_Os02g25060	6.41463	6.07061	6.19204	0.144898	0.182494	-3.73365	3.18164	84.1099	4.68021e-20	2.0258e-18	3.06969e-19	down-regulated
LOC_Os07g08220	5.72949	6.5935	8.39749	0.170369	0.217974	-3.63274	2.73698	84.0305	4.87206e-20	2.10409e-18	3.18832e-19	down-regulated
LOC_Os12g02330	359.267	484.85	510.25	1119.5	1265.77	2.91603	9.72486	83.9161	5.16232e-20	2.22444e-18	3.37068e-19	up-regulated
LOC_Os04g53230	733.297	533.977	632.632	1491.94	1486.23	2.73566	10.617	83.8794	5.25887e-20	2.26096e-18	3.42602e-19	up-regulated
LOC_Os07g38530	6.32334	7.27314	6.61427	0.271382	0.404379	-2.79598	3.58302	83.8529	5.32981e-20	2.28439e-18	3.46152e-19	down-regulated
LOC_Os12g02340	1200.24	1246.84	1470.74	2979.93	2521.28	2.58717	10.8495	83.8502	5.33718e-20	2.28439e-18	3.46152e-19	up-regulated
LOC_Os03g22050	33.9634	25.9701	31.1868	0.650669	0.862748	-3.82074	6.13823	83.803	5.46611e-20	2.33159e-18	3.53305e-19	down-regulated
LOC_Os01g65240	0	0	0	0.098096	0.16737	8.79716	-1.08437	83.801	5.47179e-20	2.33159e-18	3.53305e-19	up-regulated
LOC_Os06g26270	1.54871	2.31079	2.19686	0	0	-10.4996	0.422561	83.6423	5.92895e-20	2.52079e-18	3.81974e-19	down-regulated
LOC_Os09g24490	13.264	12.713	12.8707	22.2206	24.4823	2.35847	4.89889	83.6359	5.94826e-20	2.5234e-18	3.8237e-19	up-regulated
LOC_Os04g24140	150.54	114.517	125.5	228.192	251.091	2.38246	7.95157	83.6189	5.9996e-20	2.53957e-18	3.84819e-19	up-regulated
LOC_Os09g31300	44.0248	46.8146	40.1942	57.5545	75.1214	2.11237	6.92444	83.6133	6.01681e-20	2.54124e-18	3.85073e-19	up-regulated
LOC_Os06g35530	30.5282	34.0594	30.7772	2.11578	2.56983	-2.24837	5.42506	83.5398	6.24458e-20	2.63165e-18	3.98772e-19	down-regulated
LOC_Os01g70920	4.45244	5.79065	5.5411	0.243027	0.213037	-2.97513	2.93361	83.5188	6.3113e-20	2.65393e-18	4.02149e-19	down-regulated
LOC_Os06g14324	50.659	56.042	47.1551	1.97696	3.63732	-2.68196	6.40534	83.4904	6.40252e-20	2.6864e-18	4.07068e-19	down-regulated
LOC_Os01g44210	694.88	750.363	761.584	1530.67	1919.8	2.7385	10.128	83.362	6.83233e-20	2.86048e-18	4.33447e-19	up-regulated
LOC_Os07g34570	7264.7	5849.99	6549.87	15781.4	13323.5	2.65811	14.1536	83.3407	6.90645e-20	2.88521e-18	4.37195e-19	up-regulated
LOC_Os02g49920	9.31877	10.9348	11.3461	20.1431	24.0219	2.57869	5.14339	83.3231	6.96799e-20	2.90459e-18	4.40131e-19	up-regulated
LOC_Os08g02630	1915.24	1522.34	1968.32	5021.18	6516.14	3.17803	12.2379	83.3026	7.04055e-20	2.92847e-18	4.4375e-19	up-regulated
LOC_Os05g39240	70.1628	78.8219	71.0995	117.323	139.199	2.31771	7.82044	83.2625	7.18507e-20	2.98212e-18	4.51879e-19	up-regulated
LOC_Os08g17500	14.9998	20.4928	14.422	61.9541	63.6641	3.43743	5.8097	83.2401	7.26702e-20	3.00961e-18	4.56045e-19	up-regulated
LOC_Os06g49505	25.9333	23.7519	21.1575	40.5059	47.7784	2.40957	5.27527	83.1133	7.74822e-20	3.20198e-18	4.85195e-19	up-regulated
LOC_Os01g71190	113.5	86.8366	83.7574	193.796	183.532	2.4999	7.09912	83.0859	7.85629e-20	3.23966e-18	4.90905e-19	up-regulated
LOC_Os08g34150	8.14164	6.79137	6.49355	12.247	14.9211	2.43087	4.06762	82.9436	8.44288e-20	3.47408e-18	5.26426e-19	up-regulated
LOC_Os03g21560	1406.71	949.93	1244.47	3661.84	5311.05	3.39611	11.3167	82.9242	8.5259e-20	3.50073e-18	5.30464e-19	up-regulated
LOC_Os01g12770	31.0441	25.7152	30.8394	64.8864	83.5996	2.84724	6.59711	82.9095	8.58975e-20	3.51568e-18	5.32729e-19	up-regulated
LOC_Os01g63770	12.1727	14.1521	12.0175	21.0351	19.3469	2.17673	5.74451	82.9074	8.59897e-20	3.51568e-18	5.32729e-19	up-regulated
LOC_Os06g17280	3.34253	2.97182	3.64587	0.090243	0.064611	-3.90093	2.51312	82.8699	8.76345e-20	3.5753e-18	5.41763e-19	down-regulated
LOC_Os03g64010	34.7431	38.1709	36.0319	70.3729	80.8153	2.56876	5.32411	82.7846	9.14993e-20	3.72505e-18	5.64455e-19	up-regulated
LOC_Os07g34870	0.991289	1.07819	1.28206	3.85581	3.49604	3.22477	1.8935	82.7556	9.28513e-20	3.77208e-18	5.71582e-19	up-regulated
LOC_Os01g60730	130.869	140.59	131.226	237.994	264.574	2.41592	8.2968	82.6699	9.69684e-20	3.92318e-18	5.94478e-19	up-regulated
LOC_Os03g10190	12.5399	16.9271	14.1831	0.653391	0.954596	-2.65276	4.1408	82.6696	9.69798e-20	3.92318e-18	5.94478e-19	down-regulated
LOC_Os11g16530	2.23613	2.36458	2.34236	0.0523106	0.0700527	-3.69904	2.34423	82.6557	9.76665e-20	3.94264e-18	5.97427e-19	down-regulated
LOC_Os01g65520	8.2756	11.9093	8.61847	0.348278	0.537096	-2.91693	4.0512	82.6283	9.90271e-20	3.98917e-18	6.04477e-19	down-regulated
LOC_Os07g06860	22.5094	16.9698	17.3934	55.6994	84.4732	3.38363	6.10847	82.5832	1.01316e-19	4.07282e-18	6.17153e-19	up-regulated
LOC_Os08g39990	16.3293	10.0567	11.7266	31.0893	33.5995	2.84529	5.29787	82.5784	1.01559e-19	4.07405e-18	6.17339e-19	up-regulated
LOC_Os12g16240	69.8416	75.9646	77.2031	1.83173	2.88118	-3.46278	4.84819	82.4738	1.07078e-19	4.28645e-18	6.49524e-19	down-regulated
LOC_Os12g06780	5.41653	8.17215	5.96938	13.6261	12.7631	2.54078	3.58727	82.3916	1.11626e-19	4.45327e-18	6.74801e-19	up-regulated
LOC_Os03g31110	1.42281	1.99676	1.97655	0.0382024	0.0213103	-4.34483	1.88728	82.3902	1.11709e-19	4.45327e-18	6.74801e-19	down-regulated
LOC_Os12g02790	6.70029	6.63871	6.44591	13.2085	16.1037	2.65949	3.13724	82.3548	1.13722e-19	4.52411e-18	6.85537e-19	up-regulated
LOC_Os03g45390	6.72428	6.04115	5.33883	15.8611	12.93	2.76643	4.22741	82.2888	1.17585e-19	4.66811e-18	7.07357e-19	up-regulated
LOC_Os02g32430	13.5672	17.42	14.6979	21.3279	27.2982	2.18917	5.98877	82.2713	1.18631e-19	4.6999e-18	7.12174e-19	up-regulated
LOC_Os06g43430	19.5375	20.2481	21.6177	37.8342	37.1326	2.38387	5.83705	82.239	1.20585e-19	4.76747e-18	7.22413e-19	up-regulated
LOC_Os07g40320	30.7582	40.3695	28.9347	63.1512	76.7321	2.5856	6.08042	82.1865	1.23832e-19	4.88575e-18	7.40335e-19	up-regulated
LOC_Os11g42030	1.64817	1.51062	1.17083	8.58154	8.95132	4.11049	3.76948	82.1754	1.2453e-19	4.90319e-18	7.42979e-19	up-regulated
LOC_Os01g56140	12.5357	10.9583	11.0702	0.308241	0.28828	-3.75786	4.45814	82.0928	1.29844e-19	5.10196e-18	7.73098e-19	down-regulated
LOC_Os02g47170	4.5981	5.56867	4.70444	0.085253	0.124538	-4.02394	3.43358	81.9782	1.37595e-19	5.39549e-18	8.17576e-19	down-regulated
LOC_Os12g44370	13.2634	15.3357	10.1779	28.141	30.7144	2.70349	5.14236	81.9723	1.3801e-19	5.40071e-18	8.18367e-19	up-regulated
LOC_Os08g39640	89.1548	108.697	93.5939	235.018	212.276	2.72121	7.361	81.8952	1.43497e-19	5.60399e-18	8.4917e-19	up-regulated
LOC_Os07g20135	12.1463	11.7948	13.2357	27.6982	31.8025	2.77009	4.73001	81.8621	1.45923e-19	5.68714e-18	8.61769e-19	up-regulated
LOC_Os06g05740	16.5849	28.288	16.6836	0.449623	0.917617	-3.37767	4.08838	81.7948	1.50979e-19	5.86723e-18	8.89059e-19	down-regulated
LOC_Os01g66020	4.36444	4.78665	5.19706	8.10577	8.45817	2.30285	3.76782	81.7924	1.51156e-19	5.86723e-18	8.89059e-19	up-regulated
LOC_Os05g42250	37.2174	39.1574	33.4978	55.7587	55.1372	2.11191	6.97013	81.777	1.52339e-19	5.90122e-18	8.94209e-19	up-regulated
LOC_Os03g03990	62.4146	47.0485	62.4806	120.234	133.578	2.64727	7.07859	81.7617	1.53525e-19	5.93515e-18	8.99351e-19	up-regulated
LOC_Os08g44680	3080.24	2097.81	2495.17	6086.51	5058.58	2.62695	11.9935	81.7559	1.5398e-19	5.94078e-18	9.00204e-19	up-regulated
LOC_Os07g29410	1543.24	1688.8	1429.71	3406.41	3457.41	2.65729	12.0188	81.7431	1.54977e-19	5.96725e-18	9.04214e-19	up-regulated
LOC_Os02g39710	62.543	54.5747	60.2488	131.039	154.923	2.77812	7.31749	81.7301	1.55996e-19	5.99442e-18	9.08331e-19	up-regulated
LOC_Os02g44980	24.0883	29.5447	20.2022	40.3227	41.9767	2.26008	6.23542	81.682	1.59841e-19	6.1299e-18	9.2886e-19	up-regulated
LOC_Os04g57770	24.9304	41.9508	28.6689	102.06	190.288	3.71551	7.30882	81.4873	1.76388e-19	6.751e-18	1.02298e-18	up-regulated
LOC_Os01g63460	12.4055	12.4355	10.6819	21.3009	19.6237	2.30245	4.99171	81.4428	1.8041e-19	6.89118e-18	1.04422e-18	up-regulated
LOC_Os02g36550	1.30574	1.6973	1.62053	0	0.022249	-5.45797	0.823861	81.4148	1.82979e-19	6.9754e-18	1.05698e-18	down-regulated
LOC_Os06g39330	13.8692	13.2318	13.4621	31.7862	30.9174	2.72302	5.48242	81.2933	1.94588e-19	7.40321e-18	1.12181e-18	up-regulated
LOC_Os01g62290	8.1324	12.238	9.03703	13.5899	15.1583	2.0734	5.20737	81.2874	1.95165e-19	7.41046e-18	1.1229e-18	up-regulated
LOC_Os09g04810	5.83103	5.28457	5.7727	0.113489	0.0533906	-4.56676	3.40715	81.2573	1.98163e-19	7.50944e-18	1.1379e-18	down-regulated
LOC_Os09g32740	4.90376	5.78143	5.10355	0.270453	0.203825	-2.9545	3.74121	81.2242	2.01513e-19	7.62132e-18	1.15486e-18	down-regulated
LOC_Os11g46070	0.649205	0.641503	0.546564	0	0	-10.4924	0.0517229	81.1727	2.06827e-19	7.80692e-18	1.18298e-18	down-regulated
LOC_Os03g07080	12.1654	13.8961	12.8861	0.79376	1.01855	-2.31903	4.48219	81.1648	2.07658e-19	7.82288e-18	1.1854e-18	down-regulated
LOC_Os02g14929	5.59076	7.10532	7.89846	0.203995	0.305978	-3.23054	3.41129	81.117	2.12745e-19	7.99881e-18	1.21206e-18	down-regulated
LOC_Os07g44410	6.78528	7.36039	4.79282	15.7487	21.0182	3.05358	4.92973	81.1037	2.14182e-19	8.03705e-18	1.21785e-18	up-regulated
LOC_Os01g50050	28.5907	40.3689	33.3007	1.01531	1.4669	-3.25544	4.913	80.9282	2.34069e-19	8.76616e-18	1.32833e-18	down-regulated
LOC_Os02g49850	8.55518	4.21415	4.86072	19.4095	19.9103	3.23392	3.34782	80.8454	2.4409e-19	9.12362e-18	1.3825e-18	up-regulated
LOC_Os02g30600	13.9335	16.8279	14.4352	37.5475	32.4574	2.73259	2.58111	80.797	2.50135e-19	9.3314e-18	1.41398e-18	up-regulated
LOC_Os08g45190	59.4553	48.0663	48.1824	92.9088	79.8459	2.24294	6.05698	80.6728	2.66368e-19	9.91768e-18	1.50282e-18	up-regulated
LOC_Os08g44370	33.2791	40.4744	34.9418	1.86436	2.37406	-2.57894	5.36423	80.6066	2.75436e-19	1.02354e-17	1.55097e-18	down-regulated
LOC_Os04g52760	15.5029	21.7672	17.6055	0.443711	1.03187	-3.10475	4.27001	80.5898	2.77784e-19	1.03027e-17	1.56117e-18	down-regulated
LOC_Os04g24220	23.7772	30.6128	19.8454	0.323567	0.411158	-4.5501	5.2416	80.4658	2.95774e-19	1.09488e-17	1.65906e-18	down-regulated
LOC_Os11g13670	7.11006	10.8061	6.87514	17.438	17.1237	2.58904	4.52753	80.4056	3.04933e-19	1.12661e-17	1.70714e-18	up-regulated
LOC_Os03g20520	24.3084	29.7216	23.4264	0.762759	1.35107	-3.0921	4.86042	80.3546	3.12898e-19	1.15381e-17	1.74836e-18	down-regulated
LOC_Os03g18870	191.019	202.654	181.925	301.183	289.482	2.13596	8.27147	80.2715	3.2635e-19	1.2011e-17	1.82003e-18	up-regulated
LOC_Os05g37470	6.96905	6.31094	6.14148	13.7185	14.5843	2.63519	4.70151	80.1367	3.49376e-19	1.28339e-17	1.94471e-18	up-regulated
LOC_Os03g22780	44.0719	26.3357	34.0801	82.7134	72.1844	2.65221	6.59993	80.1033	3.5533e-19	1.30276e-17	1.97407e-18	up-regulated
LOC_Os03g10090	53.153	57.1495	47.5763	145.515	131.204	2.91032	7.8263	80.0565	3.63854e-19	1.33147e-17	2.01757e-18	up-regulated
LOC_Os09g31140	0.799113	1.23667	1.36111	4.30124	5.67063	3.64562	1.90619	80.0202	3.70607e-19	1.3536e-17	2.0511e-18	up-regulated
LOC_Os01g43270	18.5249	15.8366	16.0327	29.8698	30.8786	2.36092	5.34995	79.9531	3.834e-19	1.39766e-17	2.11787e-18	up-regulated
LOC_Os11g42850	6.59904	8.60562	8.03347	0.156464	0.166658	-3.99609	2.55446	79.9375	3.86446e-19	1.40609e-17	2.13064e-18	down-regulated
LOC_Os01g19750	0.182892	0.176116	0.179637	1.08645	1.50988	4.35401	-0.000669666	79.9211	3.89665e-19	1.41512e-17	2.14432e-18	up-regulated
LOC_Os06g18140	0.76172	0.783014	0.973208	2.26007	2.39495	2.97528	1.6512	79.8401	4.05966e-19	1.47153e-17	2.2298e-18	up-regulated
LOC_Os12g38170	2003.18	3011.99	2133.87	5644.13	7874.25	3.02272	12.4398	79.7128	4.32987e-19	1.56652e-17	2.37373e-18	up-regulated
LOC_Os01g52050	1.79347	1.90769	1.91844	3.2609	3.09958	2.27547	3.55636	79.6784	4.40584e-19	1.591e-17	2.41083e-18	up-regulated
LOC_Os03g49350	3.06945	4.01606	3.96633	5.43665	7.02654	2.27047	3.58653	79.6624	4.44178e-19	1.59938e-17	2.42353e-18	up-regulated
LOC_Os05g16630	13.2053	15.4768	13.854	0.905718	1.00342	-2.37086	3.98809	79.6606	4.44572e-19	1.59938e-17	2.42353e-18	down-regulated
LOC_Os10g39430	37.2219	43.6391	36.3302	100.114	104.501	2.90449	7.69138	79.6381	4.49677e-19	1.61471e-17	2.44676e-18	up-regulated
LOC_Os09g32040	6.95274	10.4019	7.75564	0.208796	0.322053	-3.43789	3.76133	79.5703	4.65358e-19	1.6679e-17	2.52735e-18	down-regulated
LOC_Os01g41220	50.9504	59.07	45.6299	80.4213	95.3886	2.27461	6.67753	79.5456	4.71217e-19	1.68574e-17	2.5544e-18	up-regulated
LOC_Os01g07780	10.4697	10.3478	12.1513	30.526	30.3111	2.97741	4.45545	79.4727	4.88942e-19	1.7459e-17	2.64555e-18	up-regulated
LOC_Os01g23850	1.68736	1.71605	2.10714	4.49199	3.678	2.66206	2.60365	79.4494	4.94723e-19	1.76326e-17	2.67185e-18	up-regulated
LOC_Os12g35590	13.3109	18.1019	17.2635	50.7989	81.3514	3.5362	5.75256	79.4315	4.99232e-19	1.77603e-17	2.6912e-18	up-regulated
LOC_Os04g52290	4.42918	4.22278	3.7182	6.74139	7.23719	2.27076	4.1969	79.4063	5.05634e-19	1.79277e-17	2.71658e-18	up-regulated
LOC_Os07g30170	6.53987	8.04438	8.38972	0.248697	0.342837	-3.16336	3.28963	79.4057	5.05809e-19	1.79277e-17	2.71658e-18	down-regulated
LOC_Os05g22870	8.07414	8.71703	8.90353	0.181152	0.281534	-3.69742	3.77301	79.3601	5.17613e-19	1.83122e-17	2.77484e-18	down-regulated
LOC_Os10g37410	18.6899	22.0111	20.2242	1.10947	1.43535	-2.48184	4.85085	79.2121	5.5788e-19	1.97005e-17	2.9852e-18	down-regulated
LOC_Os07g38060	2.59153	2.34364	1.91716	0.022149	0.025435	-5.03872	2.0437	79.2061	5.59584e-19	1.97243e-17	2.98881e-18	down-regulated
LOC_Os01g66920	2.1492	2.42634	2.01623	0.044835	0.044737	-4.07183	2.01827	79.0294	6.11926e-19	2.15297e-17	3.26238e-18	down-regulated
LOC_Os04g23580	9.34291	11.1353	7.76807	0.232044	0.462626	-3.23571	3.74748	79.0028	6.20217e-19	2.1751e-17	3.29592e-18	down-regulated
LOC_Os06g10660	7.47052	8.87082	6.43814	14.2101	19.9324	2.68137	4.40773	79.002	6.20485e-19	2.1751e-17	3.29592e-18	up-regulated
LOC_Os03g08500	158.009	124.478	120.983	262.788	272.011	2.49627	8.22557	78.9976	6.2184e-19	2.17587e-17	3.29709e-18	up-regulated
LOC_Os09g34340	15.8527	17.205	16.9003	29.2939	39.141	2.54706	5.41706	78.9804	6.27285e-19	2.19093e-17	3.3199e-18	up-regulated
LOC_Os07g43170	19.7668	30.5693	18.9684	0.626263	1.17442	-3.15594	4.89672	78.9705	6.30454e-19	2.19799e-17	3.33061e-18	down-regulated
LOC_Os01g03549	18.1541	17.1787	15.8183	23.5911	31.4541	2.19638	5.86831	78.894	6.55346e-19	2.28063e-17	3.45582e-18	up-regulated
LOC_Os03g55389	31.8767	38.2957	34.1974	1.3119	2.30563	-2.7515	5.08767	78.8712	6.62959e-19	2.30294e-17	3.48963e-18	down-regulated
LOC_Os06g36330	2.25124	2.77189	2.91818	6.36629	7.53824	2.90286	3.06124	78.7887	6.91219e-19	2.39253e-17	3.62538e-18	up-regulated
LOC_Os11g01439	36.4193	28.3945	32.9608	1.22601	1.78573	-2.93473	6.03802	78.7886	6.91244e-19	2.39253e-17	3.62538e-18	down-regulated
LOC_Os10g05780	33.5065	33.0854	38.9231	83.3486	87.5694	2.7888	6.93937	78.7655	6.99369e-19	2.41629e-17	3.66139e-18	up-regulated
LOC_Os03g51600	92.1731	150.227	99.5444	231.972	238.644	2.57181	8.53478	78.7592	7.0162e-19	2.41971e-17	3.66657e-18	up-regulated
LOC_Os01g03950	7.66036	5.36219	4.69464	15.0119	14.7655	2.83756	5.09342	78.725	7.13869e-19	2.45753e-17	3.72388e-18	up-regulated
LOC_Os02g09510	36.4573	55.9517	32.5182	102.018	141.474	3.06927	7.22041	78.6626	7.36786e-19	2.53188e-17	3.83654e-18	up-regulated
LOC_Os01g73230	12.5178	13.3828	14.933	0.652407	0.842986	-2.67358	3.26095	78.6544	7.39821e-19	2.53776e-17	3.84545e-18	down-regulated
LOC_Os02g26210	127.071	181.845	176.192	660.277	747.659	3.63891	9.13514	78.6405	7.45045e-19	2.55112e-17	3.86569e-18	up-regulated
LOC_Os01g68160	6.00662	7.29411	6.70335	0.0997962	0.195894	-3.95249	4.40148	78.5494	7.80233e-19	2.66684e-17	4.04105e-18	down-regulated
LOC_Os03g14258	2.29557	4.23286	3.26725	8.36884	9.84002	2.99824	2.21767	78.5431	7.82734e-19	2.67063e-17	4.04679e-18	up-regulated
LOC_Os10g15300	114.028	97.4974	116.574	204.051	172.784	2.29293	7.12909	78.5015	7.99356e-19	2.7225e-17	4.12539e-18	up-regulated
LOC_Os05g50654	10.9663	13.1378	13.2393	25.6626	24.9803	2.53873	4.27185	78.4545	8.18641e-19	2.78323e-17	4.21742e-18	up-regulated
LOC_Os03g39710	6.89134	9.22648	8.37981	13.7897	17.936	2.47159	4.70974	78.2948	8.87552e-19	3.00886e-17	4.55932e-18	up-regulated
LOC_Os05g27780	636.443	564.943	732.008	1598.67	1698.02	2.85965	10.4582	78.2935	8.88145e-19	3.00886e-17	4.55932e-18	up-regulated
LOC_Os06g43350	5.03605	5.32579	5.33103	19.674	18.0131	3.36124	4.29591	78.2781	8.95103e-19	3.02709e-17	4.58694e-18	up-regulated
LOC_Os01g50000	0.86035	0.695717	0.901681	4.13839	6.94479	4.23531	0.948661	78.2704	8.98599e-19	3.03171e-17	4.59393e-18	up-regulated
LOC_Os11g02150	32.6303	39.7989	45.9383	1.94754	2.20152	-2.73457	5.80157	78.2681	8.9963e-19	3.03171e-17	4.59393e-18	down-regulated
LOC_Os12g44060	5.34398	5.28555	5.84725	8.96604	10.5475	2.3358	4.59548	78.2365	9.14144e-19	3.07521e-17	4.65986e-18	up-regulated
LOC_Os03g55310	26.2053	27.9474	31.9193	40.5054	41.9194	2.03279	5.16351	78.1881	9.36793e-19	3.14352e-17	4.76336e-18	up-regulated
[truncated: 5,069 more rows]

## Sheet: Table S6
Supplemental Table S6 GO terms enriched with DEGs (P-value <0.01) in C1 (XRM vs. WTM)
[truncated: 45 more rows]

## Sheet: Table S7
Supplemental Table S7 GO terms enriched with DEGs (P-value <0.01) in C2 (WTI vs WTM)
[truncated: 80 more rows]

[truncated: 2 more sheets: Table S8, Table S9]
